# Supplementary material for: Gibberellin Disrupts Hormonal Homeostasis and Anther Integrity to Trigger Sex Reversal in Spinach
Source: Int J Mol Sci. 2025 Sep 28;26(19):9505. doi: 10.3390/ijms26199505 (PMC12525398; doi:10.3390/ijms26199505)
Supplement: Supplementary file 1 [file ijms-26-09505-s001.zip › Supplementary Tables.xlsx]

## Sheet: Table S1
Table S1 Research background on gibberellin (GAs) effect in Spinach (Spinacia oleracea).
GAs Concentration	Spinach cultivars	Application stage/	Sex reversal	References
		duration
25 mg/L	(Spinacia oleracea L. subsp.Turkestanica (PI647862).	Two leaf stage	13% of the female spinach plants were converted to male plants.	Zhang, Y.L. et al., 2024 [19]
50 mg/L and 100 mg/L	Spinach variety independently developed by the Plant Germplasm Resources Development Center of Shanghai Normal University SP73、SP75、GS6、GS8.	After sowing, treat every 3 days for 30 days.	Sex reversal was not mentioned.	Zhang Y, 2020 [47]
50 mg/L	Japanese large-leaf spinach	From the three-leaf stage to before sex determination, it was treated every 3 days.	The ratio of female to male transformation was 1.14.	Qin, R.Y. et al., 2017 [18]
50 ppm	spinach	From the three-leaf stage to before sex determination.	The number of female plants increased and the number of male plants decreased.	Cao, Z.X. et al., 1980 [17]
50 μM	Spinacia oleracea L. cv America (Ferry-Morse Seed Co., Norton, MA, USA).	At the 2-4 leaf stage, spinach was treated with this method for 3-4 days and lasted for 2 weeks.	GA has a masculinizing effect in spinach.	West, N.W., Golenberg, E.M., 2017 [28]
25 mg/L	The variety is "Victoria" and the seeds are from Moscow by Soyuzsortsemovoshch (All Union Seed Company), a subsidiary of the Soviet Ministry of Agriculture.	Mature spinach was soaked for 24 h.	GA3 treatment increased the proportion of male plants to 79%.	Chailakhyan, M.K., Khryanin, V.N, 1978 [16]

## Sheet: Table S2
Table S2 Primer Sequences.
Sample ID	Primer ID	Primer Sequence
YY01740.t1	SpAMS-F-pTA2	GTGTTGAGAAGTGCGTTTT
YY01740.t1	SpAMS-R-pTA2	TGAGTCATTTCCTCCCTCGA
YY37065.t1	SpPGIP-F-pTA2	AGGACCTGCAAAATCAGCCT
YY37065.t1	SpPGIP-R-pTA2	GGGAAAGCGTTGTAACACGG
YY01740.t1	SpAMS-F-p2300-GFP	GGGGCCCGGGGTCGACATGTGCAGTATGTCAAGCAGC
YY01740.t1	SpAMS-R-p2300-GFP	TACCGGATCCACTAGTGTTGCTGATGTGGTGAAAG
YY37065.t1	SpPGIP-F-p2300-GFP	GGGGCCCGGGGTCGACATGAGGACCTGCAAAATCAG
YY37065.t1	SpPGIP-R-p2300-GFP	TACCGGATCCACTAGTAATGCAAGGGGGCATCGGAAC
YY01740.t1	SpAMS-F-pTRV2	TAAGGTTACCGAATTCCAAAACAGCACAAGCAACGC
YY01740.t1	SpAMS-R-pTRV2	GCTCGGTACCGGATCCTGAGTCATTTCCTCCCTCGA
YY37065.t1	SpPGIP-F-pTRV2	TAAGGTTACCGAATTCAGGACCTGCAAAATCAGCCT
YY37065.t1	SpPGIP-R-pTRV2	GCTCGGTACCGGATCCGGGAAAGCGTTGTAACACGG
YY36881.t1	SpMYB101-F-pTRV2	TAAGGTTACCGAATTCCCATTTCCATTTCCCAACTCTCA
YY368819.t1	SpMYB101-R-pTRV2	GCTCGGTACCGGATCCACGCTTTGCTTCATCTTCAAGT
YY28739.t1	Sp4CL-like 1-F-pTRV2	TAAGGTTACCGAATTCGTTCAAGGCGGTTAAGGTGC
YY28739.t1	Sp4CL-like 1-R-pTRV2	GCTCGGTACCGGATCCAACAATAACAACATGTCCTTTTCTTAG
YY01740.t1	SpAMS-F-pGreen Ⅱ 62SK	GGGGCCCGGGGTCGACATGTGCAGTATGTCAAGCAGC
YY01740.t1	SpAMS-R-pGreen Ⅱ 62SK	TACCGGATCCACTAGTTTAGTTGCTGATGTGGTGAAAGTGG
YY04624.t1	SpPI-F-pGreenⅡ 0800	TATAGGGCGAATTGGGTACCCAGACCACCTCAAAGCTGG
YY04624.t1	SpPI-R-pGreenⅡ 0800	ATTCGATATCAAGCTTTGAAGAGGAGTCTTAATTTAAAGGGG
YY01740.t1	SpAMS-F	CAAAACAGCACAAGCAACGC
YY01740.t1	SpAMS-R	TGAGTCATTTCCTCCCTCGA
YY37065.t1	SpPGIP-F	AGGACCTGCAAAATCAGCCT
YY37065.t1	SpPGIP-R	GGGAAAGCGTTGTAACACGG
YY36881.t1	SpMYB101-F	CCATTTCCATTTCCCAACTCTCA
YY368819.t1	SpMYB101-R	ACGCTTTGCTTCATCTTCAAGT
YY28739.t1	Sp4CL-like 1-F	GTTCAAGGCGGTTAAGGTGC
YY28739.t1	Sp4CL-like 1-R	AACAATAACAACATGTCCTTTTCTTAG
ACTIN2	EF1B-F	ACCTCTCAGGCTGATTGTGC
ACTIN2	EF1B-R	GAGTACTTGGGAGTGGTGGC
	EcoRI	5′-TAAGGTTACCGAATTC-3′
	BamHI	5′-GCTCGGTACCGGATCC-3′
	T11A-F	5′-CCCTAATTAACTCCTCTTTACCCAA-3′
	T11A-R	5′-TACAAGCCCCATTATCATAACAGTC-3′
	SpoX-F	5′-TAGCTGAAAGCGAAAACTGA-3′
	SpoX-R	5′-AGACACAGAGCGCATAATGA-3′

## Sheet: Table S3
Table S3 Transcriptome data of 112 differentially expressed genes (DEGs)
gene_id	A75male_1	A75male_2	A75male_3	GA_M2H_1	GA_M2H_2	GA_M2H_3	A75female_1	A75female_2	A75female_3	GA_F2H_1	GA_F2H_2	GA_F2H_3
YY31859	2373.27	1916.32	2427.81	122.73	123.752	122.339	2.26301	1.73403	2.84977	240.252	234.747	252.89
YY18757	15391.7	10890	14755.4	548.49	620.825	651.63	9.58748	3.34951	8.91422	3168.85	3361.96	3040.3
YY28999	522.053	498.989	677.776	10.3372	11.0504	12.0566	0.529614	0.631269	0.549241	28.8802	31.8156	29.95
YY33921	511.915	760.587	608.054	55.4316	61.5241	61.7622	6.43592	3.65297	4.02585	44.9159	45.1646	41.3173
YY22762	251.424	256.264	340.888	10.7645	10.3607	10.5963	1.47224	1.50414	2.25385	34.4743	39.4392	32.9704
YY18530	449.525	424.129	561.945	5.96762	7.08748	6.49205	0.316287	0.251331	0.328008	27.345	25.2537	28.5923
YY17698	340.605	255.017	345.782	33.2855	30.2679	25.36	1.95268	2.09474	2.83507	44.0568	37.1512	38.2635
YY01644	830.118	671	1070.13	46.8887	39.2528	49.2649	0.442682	0.527652	1.19363	50.7077	52.9578	48.8548
YY00325	959.806	1097	1100.72	38.9362	40.777	41.2971	0.250925	0	0.260224	67.0779	61.9935	69.1651
YY37127	172.906	174.546	174.589	18.2445	17.7555	22.2751	0.391649	1.21374	0.406163	6.41965	5.03908	3.68376
YY30364	378.43	238.5	341.843	10.8817	12.3122	10.7672	1.46346	1.49517	1.73451	69.747	70.1094	70.9007
YY26736	572.518	443.729	936.157	12.9511	12.3081	12.7609	2.32773	3.25289	2.66372	77.3153	75.3676	68.7021
YY11176	858.58	916.308	975.429	68.9999	68.9349	64.6787	0.0948605	0.565341	0.196752	49.1162	52.4557	49.3703
YY29927	135.665	155.925	183.578	15.8858	16.3312	16.1897	2.84466	3.24939	3.93344	13.1426	16.0613	14.7407
YY09849	111.628	147.261	157.415	19.154	17.8432	19.8514	2.23031	1.9938	3.1225	16.3434	17.8586	18.1807
YY26527	225.221	196.399	238.248	55.2661	53.5133	48.322	0.1376	0.218681	0.0475664	2.91881	2.76233	2.20499
YY01145	84.5369	62.541	102.308	5.88825	6.15738	5.81769	0.0383488	0.205693	0.03977	12.5718	14.0936	12.384
YY01740	219.008	124.79	219.94	21.3667	18.3794	18.5189	1.32326	2.00741	2.43272	13.7447	12.5139	12.572	SpAMS
YY07794	416.933	382.859	579.916	48.6484	48.1073	51.0561	0.0923129	0.220063	0.574403	41.9226	38.5379	33.5732
YY07671	265.264	191.469	392.293	28.2431	28.1876	28.0218	5.35843	3.51686	4.78325	22.8899	25.7168	24.8456
YY33854	67.9701	55.886	57.6841	12.5903	12.0162	13.0278	1.01185	0.753788	0.32792	3.78051	5.79956	3.96549
YY15743	251.689	160.274	234.464	33.1324	37.1676	30.3418	0.34132	0.0813669	0.283176	17.6397	15.5105	14.9818
YY07657	178.364	185.863	295.476	18.9273	19.228	17.7828	0.167193	0.896782	0.433473	30.5487	28.4914	30.0537
YY15917	39.0259	26.2049	33.7776	3.05598	4.51503	4.00672	0.671013	0.57764	0.5799	3.73815	4.13304	3.35049
YY16520	51.6114	42.4431	45.841	6.81508	7.10536	8.86387	1.33981	1.81475	0.947362	9.27776	9.16938	7.19202
YY26735	1746.37	891.09	1529.81	39.23	46.2976	46.2696	0	0.403768	0.0878255	238.922	245.51	235.07
YY30140	114.984	80.5508	132.187	6.62697	7.37158	6.37716	0.335058	0.239622	0.555959	17.8976	16.7852	15.6173
YY11521	165.507	75.3301	133.97	10.524	11.8326	11.4696	0.808776	0.803345	0.838748	25.4091	22.9706	23.878
YY32089	70.6543	56.506	70.9144	4.17848	4.59534	4.79363	0.0243273	0.0579934	0.100915	13.2762	12.6533	12.6612
YY26879	103.795	130.003	91.8134	10.8461	10.4196	10.207	0.868262	0.103492	0.180088	1.75807	1.18844	1.45185
YY20941	357.699	346.801	334.201	52.2905	56.3391	59.4907	0.156975	0.187106	0.0813963	85.7425	78.4242	83.5847
YY09948	53.1967	42.4587	42.5996	11.1466	10.0624	12.4679	0.428312	0.802252	1.2691	4.36576	4.10379	4.0286
YY33849	193.584	144.476	233.762	37.5485	38.0187	37.1533	2.4734	1.2284	1.9238	9.7381	14.9525	10.7705
YY18593	144.951	92.776	221.834	16.1059	15.805	15.6952	0.615455	0.244529	0.567345	11.3409	10.4833	9.43364
YY01808	376.95	235.89	441.263	40.7442	44.8815	45.8737	0.232805	0.55498	0.241433	68.351	68.6698	73.3552
YY29158	66.7777	45.2347	62.9412	7.76122	9.25099	9.66898	0.372785	0.148113	0.3866	4.7925	5.35764	4.54524
YY19020	51.6237	60.737	78.2693	5.57984	8.67623	7.59556	1.60006	0.686583	1.85848	9.93542	9.9868	10.1
YY02940	103.614	68.7753	107.546	10.0346	7.34474	9.55893	0.183611	0.32828	0.666452	16.7299	15.9587	15.1592
YY19623	64.1095	57.9733	92.3475	6.80526	8.64237	10.2844	0.1341	0.399599	0.208604	10.2146	9.72816	10.581
YY15582	2085.22	1545.9	2124.43	226.305	240.229	320.6	0	0	0.574403	119.092	130.144	131.399
YY33386	62.6113	59.534	93.2156	7.07995	5.7939	7.48769	0.680125	0.675558	0.47022	18.3616	16.136	17.1774
YY08341	15122.8	17600.8	19744.2	1978.01	1956.17	2026.23	0	0	0	769.206	754.44	755.777
YY18647	269.928	268.46	285.651	16.6286	16.3755	14.4229	0.103058	0	0.320633	29.5124	31.5978	32.3114
YY24808	4556.42	3829.95	3998.89	314.457	373.396	420.807	0	0	0.382332	787.719	752.386	794.854
YY18517	44.0694	32.3889	58.1039	9.76995	7.25469	7.82142	0.522316	0.311285	0.135418	8.93915	8.13224	8.66559
YY02254	119.004	70.0567	95.2949	8.3077	8.30544	9.24017	0.15572	0.18561	0.161491	10.5101	11.936	9.52034
YY21623	187.853	69.2595	228.423	10.6509	9.85312	9.75817	0.68211	0.542024	1.65057	37.0497	34.0261	40.8708
YY38584	296.533	310.098	298.584	38.1039	44.2011	46.9064	0	0.210264	0.091471	45.0735	53.603	79.366
YY28739	739.409	773.153	914.397	44.969	47.3541	49.2504	0	0	0	46.5583	41.0939	45.661	Sp4CL-Like 1
YY26627	164.082	37.0647	158.684	8.32692	6.3924	8.68436	0.258558	0.308186	0.40221	23.8705	20.7033	21.6847
YY23629	66.77	47.4717	73.8961	9.24234	8.75454	8.75414	0.119375	0	0.185698	13.6394	15.1141	12.6628
YY26093	47.0408	14.6934	27.6191	2.82361	3.65121	3.0889	0.371994	0.443395	0.482225	7.05394	7.1708	6.96537
YY13077	408.992	255.06	427.546	7.66989	8.61787	8.43516	0	0.10565	0	58.628	60.9646	58.1274
YY37065	1080.97	1186.23	1156.81	58.9665	49.4361	54.3302	0.0917332	0	0	18.2204	15.695	16.106	SpPGIP
YY03776	59.4371	23.3859	59.1769	9.42592	8.10873	7.74973	0.0536585	0.127916	0.278235	4.91504	4.99428	4.65444
YY08094	264.147	268.363	319.831	33.4424	27.9893	33.3553	1.02292	1.21926	6.09974	22.4381	23.8021	22.0488
YY13276	39.1229	27.5936	62.8237	2.08406	2.78071	1.84919	0	0.23863	0.103811	8.05918	7.46727	7.06146
YY30230	177.809	72.6561	148.11	8.14036	7.5558	8.01916	0.0906657	0.108068	0.188051	28.761	24.0753	28.805
YY09399	82.7325	65.9424	93.7932	6.73126	6.74516	6.08716	0.105572	0	0.0547422	7.48171	6.86385	7.11638
YY37952	107.682	47.521	172.723	13.16	17.8972	13.4199	1.37345	0.892949	0.517945	25.7632	22.7299	27.272
YY38720	670.572	673.737	715.755	67.1541	64.0046	76.9782	0	0	0	69.3438	72.6902	66.984
YY31384	273.104	263.984	317.395	32.7293	33.1464	28.9334	0	0	0	13.2352	12.3857	12.5022
YY09558	427.485	467.298	422.925	15.7195	15.7225	16.4396	0	0	0.0692171	26.0633	27.1327	22.8091
YY29359	667.548	367.377	815.859	125.385	157.171	182.338	0	0	0	152.668	129.416	153.499
YY07959	35.0437	24.2324	37.7155	5.36516	5.55788	6.12978	0.135186	0.241701	0	4.17106	5.0885	4.52098
YY25356	343.89	116.749	317.62	19.2953	17.455	18.5729	0	0	0	58.7574	55.144	56.2566
YY12376	173.76	227.348	279.682	4.85501	5.61697	7.00711	0	0	0	11.721	9.22552	10.3144
YY04624	465.949	377.676	391.07	57.9074	57.6662	58.2516	0.132054	0	0	74.2312	75.9151	82.3907
YY02723	103.701	72.6205	241.047	30.1585	31.3045	33.1925	4.25868	5.56419	5.35077	24.6372	20.9623	24.1364
YY18308	141.63	132.932	151.837	7.17701	5.78179	3.61191	0	0	0	26.0888	25.9247	22.8395
YY22681	12.3989	15.7985	12.3968	2.33956	2.99675	3.52273	0.374577	0.267885	0.0776918	1.22796	1.84574	0.861223
YY31039	188.835	70.2168	255.14	10.666	9.24607	7.7867	0	0.074017	0.0643991	38.7986	42.7534	42.7025
YY07925	465.589	499.649	561.74	34.0075	34.5195	38.0939	0	0	0	59.4323	51.2965	52.5653
YY04059	39.06	24.1898	58.6264	3.09998	2.94131	4.44545	0.661767	0.157758	0.274517	5.74266	4.71015	7.05435
YY01348	259.942	121.541	433.568	21.4665	26.7256	22.4403	0	0	0	58.5717	72.1737	62.6798
YY03944	1165.93	935.111	1216.39	34.8628	37.1795	43.9767	5.213	0.722511	0.754351	117.827	115.493	112.761
YY08896	62.6205	20.8614	37.1413	4.58427	4.99458	5.3045	0.364454	0.868815	0.503947	7.84803	8.6467	9.01427
YY15401	35.8387	24.1546	38.1641	3.6069	5.46461	6.00662	0.0894171	0	0.278192	5.77644	4.03888	4.85932
YY02043	114.393	76.8444	130.251	8.96023	12.8243	12.5958	0	0	0	16.4584	13.9388	11.6562
YY04622	151.208	129.232	101.52	11.3617	11.344	13.0844	0	0	0	24.6091	21.6963	22.7428
YY23374	30.6632	41.2456	34.235	9.81106	8.15753	5.10937	0	0.473005	1.4404	4.59153	4.07378	3.9399
YY10534	403.745	307.649	602.22	14.3936	14.4288	25.8458	0	0	0	98.7721	107.301	102.032
YY13818	62.901	66.4451	94.5539	10.1114	12.909	11.801	0.0769375	0	0.0797888	19.6584	17.2706	14.7143
YY13857	99.2092	56.0802	119.56	3.83151	3.83597	3.63772	0	0	0	11.5523	11.5352	11.6725
YY34021	25.8934	16.3211	25.2747	1.52616	1.6756	1.78211	0.0837764	0.0998567	0.173762	1.13088	2.40806	1.75107
YY09031	11.8517	22.1876	19.6208	3.69881	5.2403	4.26745	0.129207	0	0.133996	4.73409	3.09494	3.17327
YY04498	21.6834	23.2001	27.0314	4.40645	5.01709	2.94884	0	0	0.234126	0.725587	1.64805	1.49427
YY25895	102.25	35.7546	114.579	6.31066	5.38889	4.23787	0	0	0	16.7657	20.5622	22.7462
YY16529	20.2432	25.5741	35.4818	3.63156	3.25617	2.81218	0	0	0	0.87456	0.573005	0.947929
YY25900	30.3525	28.62	37.1595	6.50187	6.06626	8.18424	0	0	0	1.15985	1.26654	1.35385
YY34983	36.1971	38.4258	35.8181	5.69893	9.86109	9.54879	0	0	0	3.66722	2.20858	3.25217
YY13775	25.0749	30.0358	134.838	7.76535	7.5784	9.54487	1.63402	1.01617	0.589418	6.37057	6.22352	6.60802
YY38885	38.721	42.8859	36.2221	6.99286	4.37906	5.29474	0	0.0854078	0	1.65813	2.05962	1.87212
YY18163	33.9591	24.8947	41.5139	2.57518	2.19904	2.68219	0	0	0	3.61552	6.2731	5.0074
YY26713	16.7785	21.6787	18.7128	3.12825	3.54359	2.36201	0	0.0584803	0.0508813	0.662289	0.604398	0.8204
YY02572	24.1543	22.8688	25.4224	1.89144	1.29213	3.68881	0	0	0	1.49497	2.25488	1.31657
YY19426	114.714	111.447	104.209	24.7558	21.6432	25.3574	0	0	0	20.9644	15.5004	17.5158
YY29517	59.0221	68.658	54.1229	11.211	7.41169	7.31234	0	0.165636	0	2.67975	2.28248	2.17842
YY33495	164.378	99.3581	307.701	11.8547	14.586	14.4773	0.0979615	0	0.711143	39.2929	38.6166	42.3845
YY11984	12.3676	19.1161	35.0298	2.84246	2.86071	3.31915	0	0	0	1.20356	2.34927	2.03833
YY27899	19.7462	18.6344	48.8485	7.50683	7.20337	5.32699	1.60582	0.283562	1.54197	7.16817	7.89644	5.78053
YY06367	8.53916	14.8226	11.8901	1.65982	1.75485	2.38022	0	0	0	0.585674	0.997696	0.82525
YY17781	8.19283	16.4121	21.4652	2.49492	2.1305	2.76	0.913032	0.108828	0.662808	2.11282	3.74915	2.29007
YY30439	98.1223	91.4177	194.466	13.3396	14.125	11.0185	0.820127	0	0	24.909	20.7672	23.9989
YY08939	24.5356	33.5861	25.0222	5.06905	2.63941	3.82959	0	0.113252	0	1.92387	2.47099	1.09228
YY34923	16.6189	11.2538	19.0041	2.45079	2.09281	1.58152	0	0	0	3.35963	3.22248	3.34622
YY26432	4.22729	6.9755	8.01005	1.76077	1.50358	1.21199	0.180422	0.430104	0	1.17424	1.04955	1.17847
YY04042	9.32853	11.7448	16.6085	1.24002	1.829	1.84288	0	0	0	2.92359	2.01585	1.72024
YY15219	27.6675	19.2737	47.489	3.34048	3.26006	3.01106	0	0.145711	0.126777	4.59693	4.35048	4.72706
YY27449	14.565	11.434	15.1014	2.98179	2.06883	2.88627	0	0	0.0742642	2.27853	2.35241	2.54452
YY02599	10.078	8.66803	23.4924	3.84243	3.91218	1.90735	0	0	0	2.29967	3.10911	3.32346
YY19092	5.9775	6.3505	27.5949	2.67167	3.92406	2.29874	0.082128	0.0978918	0.170343	1.18781	1.57378	1.20163

## Sheet: Table S4
Table S4 Quantitative reverse transcription-polymerase chain reaction (qRT-qPCR) Validation
Description	ACTIN2	Tissues	Cq	gene	Tissues	Cq
Validation of SpPGIP expression profiles across different tissues using transcriptomic data.	EF1B	SAM-Female	13.5497	SpPGIP	SAM-Female	25.5347
	EF1B	SAM-Female	13.6006	SpPGIP	SAM-Female	25.5598
	EF1B	SAM-Female	13.3668	SpPGIP	SAM-Female	25.5166
	EF1B	SAM-male	13.4516	SpPGIP	SAM-male	25.5391
	EF1B	SAM-male	13.8216	SpPGIP	SAM-male	25.62
	EF1B	SAM-male	13.6436	SpPGIP	SAM-male	25.4749
	EF1B	FAM-Female	13.8736	SpPGIP	FAM-Female	25.7502
	EF1B	FAM-Female	14.0697	SpPGIP	FAM-Female	25.9506
	EF1B	FAM-Female	14.0354	SpPGIP	FAM-Female	25.7814
	EF1B	FAM-male	13.7151	SpPGIP	FAM-male	13.8871
	EF1B	FAM-male	13.3876	SpPGIP	FAM-male	13.7924
	EF1B	FAM-male	13.5404	SpPGIP	FAM-male	13.7115
	EF1B	leaf-Female	15.5179	SpPGIP	leaf-Female	25.474
	EF1B	leaf-Female	15.5223	SpPGIP	leaf-Female	25.4438
	EF1B	leaf-Female	15.2232	SpPGIP	leaf-Female	25.5162
	EF1B	leaf-male	15.6127	SpPGIP	leaf-male	25.446
	EF1B	leaf-male	15.4515	SpPGIP	leaf-male	25.4693
	EF1B	leaf-male	15.2076	SpPGIP	leaf-male	25.6426
	EF1B	Root-Female	15.4375	SpPGIP	Root-Female	24.2524
	EF1B	Root-Female	15.3431	SpPGIP	Root-Female	24.4031
	EF1B	Root-Female	15.2502	SpPGIP	Root-Female	24.3332
	EF1B	Root-male	15.3143	SpPGIP	Root-male	25.3396
	EF1B	Root-male	15.2875	SpPGIP	Root-male	25.4132
	EF1B	Root-male	15.3642	SpPGIP	Root-male	25.7079
	EF1B	shoot-Female	14.5385	SpPGIP	shoot-Female	25.2821
	EF1B	shoot-Female	14.196	SpPGIP	shoot-Female	25.1112
	EF1B	shoot-Female	14.3258	SpPGIP	shoot-Female	25.3775
	EF1B	shoot-male	15.1289	SpPGIP	shoot-male	24.246
	EF1B	shoot-male	14.9766	SpPGIP	shoot-male	24.3259
	EF1B	shoot-male	15.1691	SpPGIP	shoot-male	24.3633
	EF1B	PT-Female	14.6474	SpPGIP	PT-Female	22.727
	EF1B	PT-Female	14.3953	SpPGIP	PT-Female	22.6356
	EF1B	PT-Female	14.2117	SpPGIP	PT-Female	22.4917
	EF1B	PT-male	13.989	SpPGIP	PT-male	22.6325214564186
	EF1B	PT-male	13.818	SpPGIP	PT-male	22.5947
	EF1B	PT-male	13.8242	SpPGIP	PT-male	22.7862
Validation of SpAMS expression profiles across different tissues using transcriptomic data.	EF1B	SAM-Female	13.0632	SpAMS	SAM-Female	22.6325214564186
	EF1B	SAM-Female	12.8767	SpAMS	SAM-Female	22.9776
	EF1B	SAM-Female	13.0419	SpAMS	SAM-Female	23.1691
	EF1B	SAM-male	13.393	SpAMS	SAM-male	22.6325214564186
	EF1B	SAM-male	13.3397	SpAMS	SAM-male	23.3605
	EF1B	SAM-male	13.5311	SpAMS	SAM-male	23.552
	EF1B	FAM-Female	13.6366	SpAMS	FAM-Female	22.6325214564186
	EF1B	FAM-Female	13.6793	SpAMS	FAM-Female	23.7435
	EF1B	FAM-Female	13.8453	SpAMS	FAM-Female	23.9349
	EF1B	FAM-male	13.1994	SpAMS	FAM-male	22.6325214564186
	EF1B	FAM-male	13.0679	SpAMS	FAM-male	24.1264
	EF1B	FAM-male	13.1033	SpAMS	FAM-male	24.3179
	EF1B	leaf-Female	15.1146	SpAMS	leaf-Female	22.6325214564186
	EF1B	leaf-Female	15.0004	SpAMS	leaf-Female	24.5093
	EF1B	leaf-Female	14.6428	SpAMS	leaf-Female	24.7008
	EF1B	leaf-male	15.0537	SpAMS	leaf-male	22.6325214564186
	EF1B	leaf-male	15.2836	SpAMS	leaf-male	24.8923
	EF1B	leaf-male	15.1929	SpAMS	leaf-male	25.0837
	EF1B	Root-Female	15.1216	SpAMS	Root-Female	22.6325214564186
	EF1B	Root-Female	15.0163	SpAMS	Root-Female	25.2752
	EF1B	Root-Female	14.9245	SpAMS	Root-Female	25.4667
	EF1B	Root-male	15.8298	SpAMS	Root-male	22.6325214564186
	EF1B	Root-male	15.7859	SpAMS	Root-male	25.6581
	EF1B	Root-male	15.6777	SpAMS	Root-male	25.8496
	EF1B	shoot-Female	14.1651	SpAMS	shoot-Female	22.6325214564186
	EF1B	shoot-Female	14.178	SpAMS	shoot-Female	26.0411
	EF1B	shoot-Female	14.0532	SpAMS	shoot-Female	26.2325
	EF1B	shoot-Male	15.0653	SpAMS	shoot-male	22.6325214564186
	EF1B	shoot-Male	14.7527	SpAMS	shoot-male	26.424
	EF1B	shoot-Male	14.8592	SpAMS	shoot-male	26.6154
	EF1B	PT-Female	14.0917	SpAMS	PT-Female	22.6325214564186
	EF1B	PT-Female	13.7179	SpAMS	PT-Female	26.8069
	EF1B	PT-Female	14.0561	SpAMS	PT-Female	26.9984
	EF1B	PT-male	13.258	SpAMS	PT-male	22.6325214564186
	EF1B	PT-male	13.5828	SpAMS	PT-male	27.1898
	EF1B	PT-male	13.3904	SpAMS	PT-male	27.3813090832692
Transcriptomic validation of the SpAMS gene.	EF1B	Female	14.5439	SpAMS	Female	23.6181
	EF1B	Female	14.2997	SpAMS	Female	23.5523
	EF1B	Female	14.2219	SpAMS	Female	23.5496
	EF1B	Male	14.9474	SpAMS	Male	19.9526
	EF1B	Male	14.9133	SpAMS	Male	19.7028
	EF1B	Male	15.2549	SpAMS	Male	19.9554
	EF1B	male-f	15.7262	SpAMS	male-f	22.8171
	EF1B	male-f	16.0294	SpAMS	male-f	22.8985
	EF1B	male-f	15.937	SpAMS	male-f	22.7705
	EF1B	female-m	15.1648	SpAMS	female-m	22.7731
	EF1B	female-m	14.5959	SpAMS	female-m	22.7836
	EF1B	female-m	14.4511	SpAMS	female-m	23.114
Transcriptomic validation of the SpPGIP gene.	EF1B	Female	14.5439	SpPGIP	Female	24.7438
	EF1B	Female	14.2997	SpPGIP	Female	24.5005
	EF1B	Female	14.2219	SpPGIP	Female	24.6889
	EF1B	Male	14.9474	SpPGIP	Male	16.2874
	EF1B	Male	14.9133	SpPGIP	Male	16.5863
	EF1B	Male	15.2549	SpPGIP	Male	16.3401
	EF1B	male-f	15.7262	SpPGIP	male-f	21.9997
	EF1B	male-f	16.0294	SpPGIP	male-f	22.0934
	EF1B	male-f	15.937	SpPGIP	male-f	22.0632
	EF1B	female-m	15.1648	SpPGIP	female-m	22.8069
	EF1B	female-m	14.5959	SpPGIP	female-m	22.4141
	EF1B	female-m	14.4511	SpPGIP	female-m	22.722
Transcriptomic validation of the SpMYB101 gene.	EF1B	Female	14.5439	SpMYB101	Female	30.2495
	EF1B	Female	14.2997	SpMYB101	Female	29.8249
	EF1B	Female	14.2219	SpMYB101	Female	30.0326
	EF1B	Male	14.9474	SpMYB101	Male	20.0314
	EF1B	Male	14.9133	SpMYB101	Male	20.4687
	EF1B	Male	15.2549	SpMYB101	Male	20.1321
	EF1B	male-f	15.7262	SpMYB101	male-f	22.5877
	EF1B	male-f	16.0294	SpMYB101	male-f	22.552
	EF1B	male-f	15.937	SpMYB101	male-f	23.1075
	EF1B	female-m	15.1648	SpMYB101	female-m	22.4588
	EF1B	female-m	14.5959	SpMYB101	female-m	22.4434
	EF1B	female-m	14.4511	SpMYB101	female-m	22.4884
Transcriptomic validation of the Sp4CL-like 1 gene.	EF1B	Female	14.5439	Sp4CL-like 1	Female	34.2308
	EF1B	Female	14.2997	Sp4CL-like 1	Female	34.3487
	EF1B	Female	14.2219	Sp4CL-like 1	Female	33.609
	EF1B	Male	14.9474	Sp4CL-like 1	Male	18.146
	EF1B	Male	14.9133	Sp4CL-like 1	Male	18.0458
	EF1B	Male	15.2549	Sp4CL-like 1	Male	18.1475
	EF1B	male-f	15.7262	Sp4CL-like 1	male-f	22.2356
	EF1B	male-f	16.0294	Sp4CL-like 1	male-f	22.6193
	EF1B	male-f	15.937	Sp4CL-like 1	male-f	22.9591
	EF1B	female-m	15.1648	Sp4CL-like 1	female-m	22.1319
	EF1B	female-m	14.5959	Sp4CL-like 1	female-m	22.1591
	EF1B	female-m	14.4511	Sp4CL-like 1	female-m	22.3445
Transcriptomic validation of the SpPDS gene.	EF1B	Female	14.5439	SpPDS	Female	27.2397
	EF1B	Female	14.2997	SpPDS	Female	27.0887
	EF1B	Female	14.2219	SpPDS	Female	27.3092
	EF1B	Male	14.9474	SpPDS	Male	28.1531
	EF1B	Male	14.9133	SpPDS	Male	28.0605
	EF1B	Male	15.2549	SpPDS	Male	28.2296
	EF1B	male-f	15.7262	SpPDS	male-f	28.2999
	EF1B	male-f	16.0294	SpPDS	male-f	28.3069
	EF1B	male-f	15.937	SpPDS	male-f	28.293
	EF1B	female-m	15.1648	SpPDS	female-m	27.1074
	EF1B	female-m	14.5959	SpPDS	female-m	27.5458
	EF1B	female-m	14.4511	SpPDS	female-m	27.1009
Validation of SpAMS expression in TRV-SpAMS plants following VIGS silencing.	EF1B	female	16.7335	TRV-SpAMS	female	25.313
	EF1B	female	16.2171	TRV-SpAMS	female	26.0425
	EF1B	female	16.6587	TRV-SpAMS	female	25.667
	EF1B	male	16.1009	TRV-SpAMS	male	20.4387
	EF1B	male	16.2276	TRV-SpAMS	male	20.488
	EF1B	male	16.5263	TRV-SpAMS	male	20.369
	EF1B	sample1	21.5119	TRV-SpAMS	sample1	26.2203
	EF1B	sample2	21.7447	TRV-SpAMS	sample2	26.3801
	EF1B	sample3	21.0846	TRV-SpAMS	sample3	26.3694
Validation of SpPI expression in TRV-SpAMS plants following VIGS silencing.	EF1B	female	16.7335	TRV-SpAMS-SpPI	female	31.439
	EF1B	female	16.2171	TRV-SpAMS-SpPI	female	32.3644
	EF1B	female	16.6587	TRV-SpAMS-SpPI	female	32.1712
	EF1B	male	16.1009	TRV-SpAMS-SpPI	male	19.5676
	EF1B	male	16.2276	TRV-SpAMS-SpPI	male	19.2402
	EF1B	male	16.5263	TRV-SpAMS-SpPI	male	19.514
	EF1B	sample1	21.5119	TRV-SpAMS-SpPI	sample1	25.1127
	EF1B	sample2	21.7447	TRV-SpAMS-SpPI	sample2	25.6948
	EF1B	sample3	21.0846	TRV-SpAMS-SpPI	sample3	25.9379
Three biological replicates (n = 3) from different individuals were reverse-transcribed, and each cDNA was run in triplicate for qPCR.
Validation of SpPGIP expression in TRV-SpPGIP plants following VIGS silencing.	EF1B	female	20.7336	TRV-SpPGIP	female	33.6619
	EF1B	female	20.4675	TRV-SpPGIP	female	34.5497
	EF1B	female	20.5746	TRV-SpPGIP	female	32.0063
	EF1B	male	17.9539	TRV-SpPGIP	male	20.3561
	EF1B	male	18.0505	TRV-SpPGIP	male	20.606
	EF1B	male	18.2593	TRV-SpPGIP	male	20.2935
	EF1B	sample1	20.0985	TRV-SpPGIP	sample1	27.8596
	EF1B	sample2	20.1899	TRV-SpPGIP	sample2	28.1109
	EF1B	sample3	20.1487	TRV-SpPGIP	sample3	28.1695

## Sheet: Table S5
Table S5 KEGG Pathway Enrichment of Differentially Expressed Genes
KEGG_A_class	KEGG_B_class	Pathway	out (35)	All (8679)	Pvalue	Qvalue	Pathway ID	Genes	K_IDs
Metabolism	Lipid metabolism	Cutin, suberine and wax biosynthesis	5	49	1.330074e-06	8.911496e-05	ko00073	YY00325;YY09948;YY11521;YY27899;YY31384	K20495+K15402+K15405+K15403+K15400
Metabolism	Biosynthesis of other secondary metabolites	Phenylpropanoid biosynthesis	6	220	0.000217344	7.281034e-03	ko00940	YY02572;YY07794;YY20941;YY28739;YY37952;YY38584	K00430+K00430+K09756+K01904+K00430+K09756
Organismal Systems	Endocrine system	Estrogen signaling pathway	4	95	0.000543923	1.214760e-02	ko04915	YY26527;YY26713;YY26735;YY26736	K04079+K03283+K01379+K01379
Metabolism	Carbohydrate metabolism	Pentose and glucuronate interconversions	4	164	0.0040769	6.828804e-02	ko00040	YY01740;YY16529;YY26879;YY31039	K16190+K01184+K01728+K01051
Metabolism	Lipid metabolism	Fatty acid elongation	2	28	0.005592	7.493287e-02	ko00062	YY21623;YY26627	K15397+K15397
Metabolism	Global and overview maps	Biosynthesis of secondary metabolites	14	1815	0.00781346	7.928545e-02	ko01110	YY01145;YY02572;YY07794;YY08896;YY11521;YY13077;YY18308;YY20941;YY21623;YY26627;YY28739;YY30230;YY37952;YY38584	K08241+K00430+K00430+K17911+K15405+K20659+K11778+K09756+K15397+K15397+K01904+K00660+K00430+K09756
Organismal Systems	Immune system	Antigen processing and presentation	3	104	0.00828355	7.928545e-02	ko04612	YY13775;YY26527;YY26713	K01369+K04079+K03283
Cellular Processes	Transport and catabolism	Lysosome	3	124	0.0133551	1.118487e-01	ko04142	YY13775;YY26735;YY26736	K01369+K01379+K01379
Environmental Information Processing	Signal transduction	Sphingolipid signaling pathway	3	170	0.0305569	2.211056e-01	ko04071	YY26735;YY26736;YY32089	K01379+K01379+K05665
Cellular Processes	Cell growth and death	Apoptosis	2	71	0.0330008	2.211056e-01	ko04210	YY26735;YY26736	K01379+K01379
Human Diseases	Drug resistance: antineoplastic	Antifolate resistance	2	82	0.0429098	2.613599e-01	ko01523	YY03776;YY32089	K05681+K05665
Organismal Systems	Environmental adaptation	Plant-pathogen interaction	3	220	0.0580652	3.241974e-01	ko04626	YY21623;YY26527;YY26627	K15397+K04079+K15397
Environmental Information Processing	Membrane transport	ABC transporters	2	111	0.0734067	3.783267e-01	ko02010	YY03776;YY32089	K05681+K05665
Environmental Information Processing	Signal transduction	PI3K-Akt signaling pathway	2	120	0.0839658	3.803859e-01	ko04151	YY04059;YY26527	K09420+K04079
Organismal Systems	Immune system	Th17 cell differentiation	1	22	0.085161	3.803859e-01	ko04659	YY26527	K04079
Metabolism	Metabolism of terpenoids and polyketides	Sesquiterpenoid and triterpenoid biosynthesis	1	24	0.0925438	3.852857e-01	ko00909	YY13077	K20659
Organismal Systems	Immune system	IL-17 signaling pathway	1	26	0.0998688	3.852857e-01	ko04657	YY26527	K04079
Human Diseases	Cancer: specific types	Prostate cancer	1	27	0.10351	3.852857e-01	ko05215	YY26527	K04079
Cellular Processes	Transport and catabolism	Autophagy - animal	2	148	0.119425	4.070267e-01	ko04140	YY26735;YY26736	K01379+K01379
Metabolism	Metabolism of terpenoids and polyketides	Carotenoid biosynthesis	1	32	0.1215	4.070267e-01	ko00906	YY08896	K17911
Organismal Systems	Endocrine system	Progesterone-mediated oocyte maturation	1	37	0.139141	4.439245e-01	ko04914	YY26527	K04079
Organismal Systems	Digestive system	Vitamin digestion and absorption	1	43	0.159855	4.583947e-01	ko04977	YY32089	K05665
Organismal Systems	Endocrine system	Cortisol synthesis and secretion	1	44	0.16326	4.583947e-01	ko04927	YY07959	K00512
Human Diseases	Cardiovascular disease	Diabetic cardiomyopathy	2	181	0.165037	4.583947e-01	ko05415	YY26735;YY26736	K01379+K01379
Organismal Systems	Endocrine system	Prolactin signaling pathway	1	52	0.190021	4.583947e-01	ko04917	YY07959	K00512
Metabolism	Biosynthesis of other secondary metabolites	Tropane, piperidine and pyridine alkaloid biosynthesis	1	55	0.19984	4.583947e-01	ko00960	YY30230	K00660
Human Diseases	Immune disease	Systemic lupus erythematosus	1	55	0.19984	4.583947e-01	ko05322	YY23374	K11253
Organismal Systems	Environmental adaptation	Circadian rhythm - plant	1	58	0.209544	4.583947e-01	ko04712	YY30230	K00660
Metabolism	Metabolism of cofactors and vitamins	Ubiquinone and other terpenoid-quinone biosynthesis	1	63	0.225464	4.583947e-01	ko00130	YY28739	K01904
Metabolism	Lipid metabolism	Fatty acid degradation	1	64	0.22861	4.583947e-01	ko00071	YY00325	K20495
Metabolism	Lipid metabolism	alpha-Linolenic acid metabolism	1	66	0.234866	4.583947e-01	ko00592	YY01145	K08241
Metabolism	Biosynthesis of other secondary metabolites	Flavonoid biosynthesis	1	67	0.237975	4.583947e-01	ko00941	YY30230	K00660
Human Diseases	Endocrine and metabolic disease	Cushing syndrome	1	70	0.247229	4.583947e-01	ko04934	YY07959	K00512
Cellular Processes	Cellular community - prokaryotes	Quorum sensing	1	71	0.250289	4.583947e-01	ko02024	YY26879	K01728
Human Diseases	Cancer: overview	Transcriptional misregulation in cancer	1	71	0.250289	4.583947e-01	ko05202	YY23374	K11253
Metabolism	Metabolism of cofactors and vitamins	Retinol metabolism	1	72	0.253338	4.583947e-01	ko00830	YY25895	K11153
Metabolism	Metabolism of terpenoids and polyketides	Terpenoid backbone biosynthesis	1	74	0.259398	4.583947e-01	ko00900	YY18308	K11778
Organismal Systems	Digestive system	Bile secretion	1	83	0.286084	4.583947e-01	ko04976	YY03776	K05681
Metabolism	Lipid metabolism	Steroid hormone biosynthesis	1	84	0.288991	4.583947e-01	ko00140	YY07959	K00512
Organismal Systems	Endocrine system	Ovarian steroidogenesis	1	84	0.288991	4.583947e-01	ko04913	YY07959	K00512
Cellular Processes	Cell growth and death	Necroptosis	1	91	0.309019	4.583947e-01	ko04217	YY26527	K04079
Metabolism	Amino acid metabolism	Glycine, serine and threonine metabolism	1	93	0.31464	4.583947e-01	ko00260	YY28999	K00108
Environmental Information Processing	Signal transduction	Two-component system	1	93	0.31464	4.583947e-01	ko02020	YY31039	K01051
Metabolism	Global and overview maps	Metabolic pathways	15	3267	0.317854	4.583947e-01	ko01100	YY00325;YY01740;YY02572;YY07794;YY07959;YY16529;YY21623;YY25895;YY26627;YY26879;YY28739;YY28999;YY30230;YY31039;YY37952	K20495+K16190+K00430+K00430+K00512+K01184+K15397+K11153+K15397+K01728+K01904+K00108+K00660+K01051+K00430
Human Diseases	Cancer: overview	MicroRNAs in cancer	1	96	0.322989	4.583947e-01	ko05206	YY32089	K05665
Organismal Systems	Immune system	Neutrophil extracellular trap formation	1	98	0.328499	4.583947e-01	ko04613	YY23374	K11253
Human Diseases	Infectious disease: bacterial	Legionellosis	1	102	0.33939	4.583947e-01	ko05134	YY26713	K03283
Metabolism	Carbohydrate metabolism	Ascorbate and aldarate metabolism	1	103	0.342086	4.583947e-01	ko00053	YY01740	K16190
Organismal Systems	Aging	Longevity regulating pathway - multiple species	1	103	0.342086	4.583947e-01	ko04213	YY26713	K03283
Human Diseases	Substance dependence	Alcoholism	1	103	0.342086	4.583947e-01	ko05034	YY23374	K11253
Human Diseases	Cancer: overview	Chemical carcinogenesis - receptor activation	1	106	0.350109	4.599470e-01	ko05207	YY26527	K04079
Genetic Information Processing	Folding, sorting and degradation	Protein processing in endoplasmic reticulum	2	317	0.3675	4.735097e-01	ko04141	YY26527;YY26713	K04079+K03283
Human Diseases	Cardiovascular disease	Lipid and atherosclerosis	2	375	0.450362	5.693261e-01	ko05417	YY26527;YY26713	K04079+K03283
Human Diseases	Infectious disease: bacterial	Tuberculosis	2	388	0.468166	5.808720e-01	ko05152	YY26735;YY26736	K01379+K01379
Human Diseases	Infectious disease: bacterial	Shigellosis	1	177	0.514513	6.179688e-01	ko05131	YY23374	K11253
Human Diseases	Cardiovascular disease	Fluid shear stress and atherosclerosis	1	178	0.516511	6.179688e-01	ko05418	YY26527	K04079
Human Diseases	Cancer: overview	Pathways in cancer	1	196	0.551149	6.451775e-01	ko05200	YY26527	K04079
Metabolism	Carbohydrate metabolism	Amino sugar and nucleotide sugar metabolism	1	200	0.558512	6.451775e-01	ko00520	YY01740	K16190
Cellular Processes	Transport and catabolism	Endocytosis	1	250	0.641212	7.276507e-01	ko04144	YY26713	K03283
Organismal Systems	Immune system	NOD-like receptor signaling pathway	1	264	0.661531	7.276507e-01	ko04621	YY26527	K04079
Human Diseases	Infectious disease: parasitic	Toxoplasmosis	1	277	0.679395	7.276507e-01	ko05145	YY26713	K03283
Human Diseases	Infectious disease: viral	Measles	1	279	0.682061	7.276507e-01	ko05162	YY26713	K03283
Environmental Information Processing	Signal transduction	Plant hormone signal transduction	1	283	0.687327	7.276507e-01	ko04075	YY34923	K14508
Human Diseases	Neurodegenerative disease	Prion disease	1	289	0.695069	7.276507e-01	ko05020	YY26713	K03283
Environmental Information Processing	Signal transduction	MAPK signaling pathway	1	300	0.708782	7.280605e-01	ko04010	YY26713	K03283
Genetic Information Processing	Transcription	Spliceosome	1	307	0.717194	7.280605e-01	ko03040	YY26713	K03283
Human Diseases	Infectious disease: bacterial	Salmonella infection	1	415	0.820641	8.206413e-01	ko05132	YY26527	K04079

## Sheet: Table S6
Table S6 GO Enrichment Analysis of Differentially Expressed Genes
GO ID	Description	out (52)	All (10996)	pvalue	p.adjust	Genes
GO:0010584	pollen exine formation	9	32	1.47387762088262e-14	8.22423712452502e-12	YY00325;YY01644;YY07657;YY09399;YY09558;YY11176;YY22762;YY28739;YY31859
GO:0010208	pollen wall assembly	9	38	8.3861024491231e-14	1.5598150555369e-11	YY00325;YY01644;YY07657;YY09399;YY09558;YY11176;YY22762;YY28739;YY31859
GO:0085029	extracellular matrix assembly	9	38	8.3861024491231e-14	1.5598150555369e-11	YY00325;YY01644;YY07657;YY09399;YY09558;YY11176;YY22762;YY28739;YY31859
GO:0080110	sporopollenin biosynthetic process	6	9	6.90016349046286e-13	9.62572806919569e-11	YY00325;YY01644;YY09558;YY11176;YY28739;YY31859
GO:0010927	cellular component assembly involved in morphogenesis	9	56	3.65719036329621e-12	4.08142444543857e-10	YY00325;YY01644;YY07657;YY09399;YY09558;YY11176;YY22762;YY28739;YY31859
GO:0045229	external encapsulating structure organization	13	211	1.08583485247505e-11	1.00982641280179e-09	YY00325;YY01644;YY02572;YY07657;YY09399;YY09558;YY11176;YY16529;YY22762;YY28739;YY29158;YY31384;YY31859
GO:0048646	anatomical structure formation involved in morphogenesis	13	250	9.17364585162303e-11	7.3127062645795e-09	YY00325;YY01644;YY01740;YY04622;YY04624;YY07657;YY08896;YY09399;YY09558;YY11176;YY22762;YY28739;YY31859
GO:0009555	pollen development	13	283	4.27279064664799e-10	2.98027147603697e-08	YY00325;YY01644;YY01740;YY02723;YY07657;YY09399;YY09558;YY11176;YY16529;YY22762;YY28739;YY29158;YY31859
GO:0048229	gametophyte development	14	401	2.93239847274288e-09	1.81808705310058e-07	YY00325;YY01644;YY01740;YY02723;YY07657;YY09399;YY09558;YY11176;YY16529;YY22762;YY28739;YY28999;YY29158;YY31859
GO:0048443	stamen development	7	94	2.60249575403067e-07	1.32017511886283e-05	YY01740;YY02723;YY04622;YY04624;YY09558;YY16529;YY29158
GO:0048466	androecium development	7	94	2.60249575403067e-07	1.32017511886283e-05	YY01740;YY02723;YY04622;YY04624;YY09558;YY16529;YY29158
GO:0030198	extracellular matrix organization	9	201	3.55138831108078e-07	1.52436513660237e-05	YY00325;YY01644;YY07657;YY09399;YY09558;YY11176;YY22762;YY28739;YY31859
GO:0043062	extracellular structure organization	9	201	3.55138831108078e-07	1.52436513660237e-05	YY00325;YY01644;YY07657;YY09399;YY09558;YY11176;YY22762;YY28739;YY31859
GO:0048438	floral whorl development	8	186	2.29653619168001e-06	9.1533371068389e-05	YY01740;YY02723;YY04622;YY04624;YY09558;YY16529;YY22681;YY29158
GO:0019748	secondary metabolic process	9	286	6.62230418386382e-06	0.000246349715639734	YY01644;YY03776;YY07959;YY09558;YY09948;YY20941;YY31384;YY31859;YY38584
GO:0048437	floral organ development	8	230	1.10411377459844e-05	0.000385059678891206	YY01740;YY02723;YY04622;YY04624;YY09558;YY16529;YY22681;YY29158
GO:0048653	anther development	5	68	1.61676848573731e-05	0.000530680479436129	YY01740;YY02723;YY09558;YY16529;YY29158
GO:0030638	polyketide metabolic process	2	2	2.19352988088934e-05	0.00064420509133487	YY01644;YY31859
GO:0030639	polyketide biosynthetic process	2	2	2.19352988088934e-05	0.00064420509133487	YY01644;YY31859
GO:0044550	secondary metabolite biosynthetic process	7	206	4.78696080809553e-05	0.00133556206545865	YY01644;YY03776;YY07959;YY09558;YY09948;YY31384;YY31859
GO:0048455	stamen formation	3	16	5.3488112354107e-05	0.0014212555568377	YY01740;YY04622;YY04624
GO:0048448	stamen morphogenesis	3	19	9.16303754879461e-05	0.00232407952373972	YY01740;YY04622;YY04624
GO:0009653	anatomical structure morphogenesis	14	967	0.000110861090291914	0.0026895864514299	YY00325;YY01644;YY01740;YY04622;YY04624;YY07657;YY08896;YY09399;YY09558;YY11176;YY22681;YY22762;YY28739;YY31859
GO:0010097	specification of stamen identity	2	4	0.000130815044315727	0.00304144978034066	YY04622;YY04624
GO:0009908	flower development	9	445	0.000209636435023671	0.00467908522972835	YY01740;YY02723;YY04622;YY04624;YY09558;YY16529;YY22681;YY29158;YY29517
GO:0048869	cellular developmental process	13	904	0.000221842367483883	0.0047610785021541	YY00325;YY01644;YY01740;YY04059;YY07657;YY09399;YY09558;YY11176;YY15401;YY16529;YY22762;YY28739;YY31859
GO:0090567	reproductive shoot system development	9	457	0.000255671511812305	0.00528387791078764	YY01740;YY02723;YY04622;YY04624;YY09558;YY16529;YY22681;YY29158;YY29517
GO:0032989	cellular component morphogenesis	9	465	0.000290818415664553	0.00579559556931501	YY00325;YY01644;YY07657;YY09399;YY09558;YY11176;YY22762;YY28739;YY31859
GO:0010345	suberin biosynthetic process	3	30	0.000370080401290811	0.00712085737656112	YY03776;YY09948;YY31384
GO:0048449	floral organ formation	3	38	0.000748733328854115	0.0139264399166865	YY01740;YY04622;YY04624
GO:0048444	floral organ morphogenesis	3	51	0.00177007101181	0.03186127821258	YY01740;YY04622;YY04624
GO:0048827	phyllome development	8	496	0.00211596749975098	0.0368971832769077	YY01740;YY02723;YY04622;YY04624;YY09558;YY16529;YY22681;YY29158
GO:0048563	post-embryonic organ morphogenesis	3	55	0.00220046655150332	0.0372078889617835	YY01740;YY04622;YY04624
GO:0009901	anther dehiscence	2	16	0.00252289860096584	0.0414052182158511	YY02723;YY16529
GO:0048367	shoot system development	10	793	0.00354635431712674	0.0565390202559062	YY01740;YY02723;YY04622;YY04624;YY08896;YY09558;YY16529;YY22681;YY29158;YY29517
GO:0007275	multicellular organism development	20	2360	0.00387016990761201	0.0595189598340713	YY00325;YY01644;YY01740;YY02723;YY04622;YY04624;YY07657;YY08896;YY09399;YY09558;YY11176;YY16529;YY22681;YY22762;YY28739;YY28999;YY29158;YY29517;YY30439;YY31859
GO:0048658	anther wall tapetum development	2	20	0.00394659769509075	0.0595189598340713	YY01740;YY29158
GO:0010093	specification of floral organ identity	2	21	0.00434887852494565	0.0628280413656922	YY04622;YY04624
GO:0044767	single-organism developmental process	22	2746	0.00453610021096227	0.0628280413656922	YY00325;YY01644;YY01740;YY02723;YY04059;YY04622;YY04624;YY07657;YY08896;YY09399;YY09558;YY11176;YY15401;YY16529;YY22681;YY22762;YY28739;YY28999;YY29158;YY29517;YY30439;YY31859
GO:0002933	lipid hydroxylation	1	1	0.00472899236085855	0.0628280413656922	YY09558
GO:0046949	fatty-acyl-CoA biosynthetic process	1	1	0.00472899236085855	0.0628280413656922	YY28739
GO:0051792	medium-chain fatty acid biosynthetic process	1	1	0.00472899236085855	0.0628280413656922	YY09558
GO:0032502	developmental process	22	2820	0.00637617866543095	0.0812092748443885	YY00325;YY01644;YY01740;YY02723;YY04059;YY04622;YY04624;YY07657;YY08896;YY09399;YY09558;YY11176;YY15401;YY16529;YY22681;YY22762;YY28739;YY28999;YY29158;YY29517;YY30439;YY31859
GO:0044707	single-multicellular organism process	20	2462	0.00640359873324927	0.0812092748443885	YY00325;YY01644;YY01740;YY02723;YY04622;YY04624;YY07657;YY08896;YY09399;YY09558;YY11176;YY16529;YY22681;YY22762;YY28739;YY28999;YY29158;YY29517;YY30439;YY31859
GO:0006631	fatty acid metabolic process	4	175	0.00926513554128032	0.109694074541303	YY09558;YY09948;YY28739;YY28999
GO:0071555	cell wall organization	4	175	0.00926513554128032	0.109694074541303	YY02572;YY16529;YY29158;YY31384
GO:0006649	phospholipid transfer to membrane	1	2	0.00943604942290777	0.109694074541303	YY08341
GO:0010430	fatty acid omega-oxidation	1	2	0.00943604942290777	0.109694074541303	YY28999
GO:0009900	dehiscence	2	32	0.00993672964560539	0.109713617904384	YY02723;YY16529
GO:0045488	pectin metabolic process	2	32	0.00993672964560539	0.109713617904384	YY16529;YY31384
GO:0032501	multicellular organismal process	20	2560	0.0100275887331964	0.109713617904384	YY00325;YY01644;YY01740;YY02723;YY04622;YY04624;YY07657;YY08896;YY09399;YY09558;YY11176;YY16529;YY22681;YY22762;YY28739;YY28999;YY29158;YY29517;YY30439;YY31859
GO:0010393	galacturonan metabolic process	2	35	0.0118130335050101	0.126385916593587	YY16529;YY31384
GO:0009699	phenylpropanoid biosynthetic process	3	101	0.0120043970958067	0.126385916593587	YY03776;YY09948;YY31384
GO:0009887	organ morphogenesis	4	192	0.012699765905866	0.131230914360616	YY01740;YY04622;YY04624;YY22681
GO:0048856	anatomical structure development	20	2629	0.0134863402289192	0.136825051777035	YY00325;YY01644;YY01740;YY02723;YY04622;YY04624;YY07657;YY08896;YY09399;YY09558;YY11176;YY16529;YY22681;YY22762;YY28739;YY28999;YY29158;YY29517;YY30439;YY31859
GO:0009830	cell wall modification involved in abscission	1	3	0.0141212709464672	0.138239810318047	YY16529
GO:0051791	medium-chain fatty acid metabolic process	1	3	0.0141212709464672	0.138239810318047	YY09558
GO:1901570	fatty acid derivative biosynthetic process	2	39	0.0145360212492041	0.139846549259585	YY11521;YY28739
GO:0019438	aromatic compound biosynthetic process	17	2126	0.015466272071535	0.146274234168077	YY00325;YY01644;YY01740;YY03776;YY04059;YY04622;YY04624;YY09558;YY09948;YY11176;YY15401;YY22681;YY28739;YY29158;YY31384;YY31859;YY34021
GO:0006624	vacuolar protein processing	1	4	0.0187847562471845	0.163142891701438	YY13775
GO:0044277	cell wall disassembly	1	4	0.0187847562471845	0.163142891701438	YY16529
GO:1901600	strigolactone metabolic process	1	4	0.0187847562471845	0.163142891701438	YY08896
GO:1901601	strigolactone biosynthetic process	1	4	0.0187847562471845	0.163142891701438	YY08896
GO:1990019	protein storage vacuole organization	1	4	0.0187847562471845	0.163142891701438	YY13775
GO:0009698	phenylpropanoid metabolic process	3	120	0.0190041002878019	0.163142891701438	YY03776;YY09948;YY31384
GO:0009664	plant-type cell wall organization	3	124	0.0207119294632301	0.175109949098218	YY02572;YY16529;YY31384
GO:0010929	positive regulation of auxin mediated signaling pathway	1	5	0.0234266041979803	0.195105151380194	YY04059
GO:0006855	drug transmembrane transport	3	134	0.025341061779742	0.207945771663177	YY16520;YY17698;YY32089
GO:0022607	cellular component assembly	9	912	0.0257754251145375	0.208444742230608	YY00325;YY01644;YY07657;YY09399;YY09558;YY11176;YY22762;YY28739;YY31859
GO:0015893	drug transport	3	136	0.0263285653881115	0.209876278379517	YY16520;YY17698;YY32089
GO:0045490	pectin catabolic process	1	6	0.0280469132309801	0.214385994286122	YY16529
GO:1901334	lactone metabolic process	1	6	0.0280469132309801	0.214385994286122	YY08896
GO:1901336	lactone biosynthetic process	1	6	0.0280469132309801	0.214385994286122	YY08896
GO:0071554	cell wall organization or biogenesis	5	365	0.0284566104178731	0.21457822450234	YY02572;YY16529;YY19020;YY29158;YY31384
GO:0019742	pentacyclic triterpenoid metabolic process	1	7	0.0326457813394416	0.233542897274467	YY13077
GO:0019745	pentacyclic triterpenoid biosynthetic process	1	7	0.0326457813394416	0.233542897274467	YY13077
GO:0035384	thioester biosynthetic process	1	7	0.0326457813394416	0.233542897274467	YY28739
GO:0071616	acyl-CoA biosynthetic process	1	7	0.0326457813394416	0.233542897274467	YY28739
GO:0042545	cell wall modification	2	63	0.0356592125007214	0.25187139968864	YY16529;YY29158
GO:0009820	alkaloid metabolic process	1	8	0.0372233060796677	0.251984711777104	YY25356
GO:0009954	proximal/distal pattern formation	1	8	0.0372233060796677	0.251984711777104	YY22681
GO:0048608	reproductive structure development	10	1134	0.0374815969130817	0.251984711777104	YY01740;YY02723;YY04622;YY04624;YY09558;YY16529;YY22681;YY22762;YY29158;YY29517
GO:0061458	reproductive system development	10	1134	0.0374815969130817	0.251984711777104	YY01740;YY02723;YY04622;YY04624;YY09558;YY16529;YY22681;YY22762;YY29158;YY29517
GO:0044711	single-organism biosynthetic process	12	1471	0.0387149239243605	0.257177708926109	YY01644;YY03776;YY07959;YY08896;YY09558;YY09948;YY11521;YY13077;YY28739;YY29927;YY31384;YY31859
GO:0000272	polysaccharide catabolic process	2	67	0.0398923569435798	0.258836455517646	YY16529;YY19020
GO:1901568	fatty acid derivative metabolic process	2	67	0.0398923569435798	0.258836455517646	YY11521;YY28739
GO:0009867	jasmonic acid mediated signaling pathway	2	68	0.0409792151803829	0.262832207708663	YY04059;YY30364
GO:0016104	triterpenoid biosynthetic process	1	10	0.0463147135073163	0.278407331407008	YY13077
GO:0035445	borate transmembrane transport	1	10	0.0463147135073163	0.278407331407008	YY17698
GO:0046713	borate transport	1	10	0.0463147135073163	0.278407331407008	YY17698
GO:0048656	anther wall tapetum formation	1	10	0.0463147135073163	0.278407331407008	YY01740
GO:0048657	anther wall tapetum cell differentiation	1	10	0.0463147135073163	0.278407331407008	YY01740
GO:0003002	regionalization	3	171	0.046900159771073	0.278407331407008	YY04622;YY04624;YY22681
GO:0048569	post-embryonic organ development	3	171	0.046900159771073	0.278407331407008	YY01740;YY04622;YY04624
GO:0009624	response to nematode	2	74	0.0477306734812505	0.280354903184608	YY18517;YY32089
GO:0006869	lipid transport	2	76	0.050065943512282	0.280361803071287	YY08341;YY29359
GO:0006722	triterpenoid metabolic process	1	11	0.0508287891397231	0.280361803071287	YY13077
GO:0015914	phospholipid transport	1	11	0.0508287891397231	0.280361803071287	YY08341
GO:0042761	very long-chain fatty acid biosynthetic process	1	11	0.0508287891397231	0.280361803071287	YY09948
GO:0048654	anther morphogenesis	1	11	0.0508287891397231	0.280361803071287	YY01740
GO:0048655	anther wall tapetum morphogenesis	1	11	0.0508287891397231	0.280361803071287	YY01740
GO:0006633	fatty acid biosynthetic process	2	77	0.0512489317442137	0.280361803071287	YY09558;YY09948
GO:0015746	citrate transport	1	12	0.055321907297641	0.289749174322632	YY16520
GO:0031540	regulation of anthocyanin biosynthetic process	1	12	0.055321907297641	0.289749174322632	YY29927
GO:0045493	xylan catabolic process	1	12	0.055321907297641	0.289749174322632	YY19020
GO:0045824	negative regulation of innate immune response	1	12	0.055321907297641	0.289749174322632	YY34021
GO:0010383	cell wall polysaccharide metabolic process	2	81	0.0560804853527674	0.289749174322632	YY19020;YY31384
GO:0071395	cellular response to jasmonic acid stimulus	2	81	0.0560804853527674	0.289749174322632	YY04059;YY30364
GO:0006842	tricarboxylic acid transport	1	13	0.0597941633810827	0.297959472985553	YY16520
GO:0035674	tricarboxylic acid transmembrane transport	1	13	0.0597941633810827	0.297959472985553	YY16520
GO:2000031	regulation of salicylic acid mediated signaling pathway	1	13	0.0597941633810827	0.297959472985553	YY04059
GO:0009734	auxin-activated signaling pathway	2	84	0.059805485617172	0.297959472985553	YY04059;YY11984
GO:0010876	lipid localization	2	88	0.0649014438435643	0.319476971509451	YY08341;YY29359
GO:0009886	post-embryonic morphogenesis	3	196	0.0652694888030061	0.319476971509451	YY01740;YY04622;YY04624
GO:0009620	response to fungus	4	324	0.0664378997906351	0.322368244201516	YY04059;YY30364;YY31039;YY34021
GO:0000038	very long-chain fatty acid metabolic process	1	15	0.0686764687983341	0.327533928115132	YY09948
GO:0052325	cell wall pectin biosynthetic process	1	15	0.0686764687983341	0.327533928115132	YY31384
GO:0007389	pattern specification process	3	203	0.0709300783621379	0.331564084559451	YY04622;YY04624;YY22681
GO:0044699	single-organism process	42	7787	0.0725244691074678	0.331564084559451	YY00325;YY01644;YY01740;YY02572;YY02723;YY03776;YY04059;YY04622;YY04624;YY07657;YY07959;YY08341;YY08896;YY09399;YY09558;YY09948;YY11176;YY11521;YY11984;YY13077;YY13818;YY15401;YY15917;YY16520;YY16529;YY17698;YY20941;YY22681;YY22762;YY25895;YY28739;YY28999;YY29158;YY29359;YY29517;YY29927;YY30364;YY30439;YY31384;YY31859;YY32089;YY38584
GO:0051707	response to other organism	8	940	0.0725422815279534	0.331564084559451	YY04059;YY18517;YY26527;YY29927;YY30364;YY31039;YY32089;YY34021
GO:0044085	cellular component biogenesis	10	1275	0.0727234883650017	0.331564084559451	YY00325;YY01644;YY07657;YY09399;YY09558;YY11176;YY22762;YY28739;YY31384;YY31859
GO:0099402	plant organ development	8	941	0.0729003191280332	0.331564084559451	YY01740;YY02723;YY04622;YY04624;YY09558;YY16529;YY22681;YY29158
GO:0042891	antibiotic transport	1	16	0.073086706811492	0.331564084559451	YY16520
GO:0043207	response to external biotic stimulus	8	946	0.0747070877982288	0.335130734440405	YY04059;YY18517;YY26527;YY29927;YY30364;YY31039;YY32089;YY34021
GO:0016114	terpenoid biosynthetic process	2	96	0.0755103497259196	0.335130734440405	YY08896;YY13077
GO:0009607	response to biotic stimulus	8	949	0.0758044264102462	0.335130734440405	YY04059;YY18517;YY26527;YY29927;YY30364;YY31039;YY32089;YY34021
GO:0010152	pollen maturation	1	17	0.0774764601125667	0.335130734440405	YY09399
GO:0016106	sesquiterpenoid biosynthetic process	1	17	0.0774764601125667	0.335130734440405	YY08896
GO:0035337	fatty-acyl-CoA metabolic process	1	17	0.0774764601125667	0.335130734440405	YY28739
GO:0045489	pectin biosynthetic process	1	18	0.0818458219919864	0.340820661727824	YY31384
GO:0048441	petal development	1	18	0.0818458219919864	0.340820661727824	YY22681
GO:0048465	corolla development	1	18	0.0818458219919864	0.340820661727824	YY22681
GO:2001023	regulation of response to drug	1	18	0.0818458219919864	0.340820661727824	YY04059
GO:2001038	regulation of cellular response to drug	1	18	0.0818458219919864	0.340820661727824	YY04059
GO:0071365	cellular response to auxin stimulus	2	103	0.0852142344981458	0.352218835925669	YY04059;YY11984
GO:0010047	fruit dehiscence	1	19	0.0861948853237786	0.352845082935372	YY16529
GO:0044036	cell wall macromolecule metabolic process	2	104	0.0866304235880752	0.352845082935372	YY19020;YY31384
GO:0071669	plant-type cell wall organization or biogenesis	3	222	0.0873662358743036	0.353263475491749	YY02572;YY16529;YY31384
GO:0001676	long-chain fatty acid metabolic process	1	20	0.090523742567394	0.357661178279875	YY28739
GO:0050777	negative regulation of immune response	1	20	0.090523742567394	0.357661178279875	YY34021
GO:0052546	cell wall pectin metabolic process	1	20	0.090523742567394	0.357661178279875	YY31384
GO:0005976	polysaccharide metabolic process	3	226	0.0910177192038391	0.357661178279875	YY16529;YY19020;YY31384
GO:0003006	developmental process involved in reproduction	10	1338	0.0937813433163751	0.359976374553674	YY01740;YY02723;YY04622;YY04624;YY09558;YY16529;YY22681;YY22762;YY29158;YY29517
GO:0032787	monocarboxylic acid metabolic process	4	366	0.0940627154042744	0.359976374553674	YY09558;YY09948;YY28739;YY28999
GO:0033866	nucleoside bisphosphate biosynthetic process	1	21	0.0948324857695162	0.359976374553674	YY28739
GO:0034030	ribonucleoside bisphosphate biosynthetic process	1	21	0.0948324857695162	0.359976374553674	YY28739
GO:0034033	purine nucleoside bisphosphate biosynthetic process	1	21	0.0948324857695162	0.359976374553674	YY28739
GO:1901998	toxin transport	1	22	0.0991212065658701	0.372308910227922	YY16520
GO:0055085	transmembrane transport	8	1008	0.0994158201146243	0.372308910227922	YY02723;YY03776;YY09399;YY11984;YY15917;YY16520;YY17698;YY32089
GO:0031537	regulation of anthocyanin metabolic process	1	23	0.103389996183017	0.379550117566604	YY29927
GO:0071732	cellular response to nitric oxide	1	23	0.103389996183017	0.379550117566604	YY16520
GO:2000022	regulation of jasmonic acid mediated signaling pathway	1	23	0.103389996183017	0.379550117566604	YY04059
GO:0030258	lipid modification	2	116	0.104158074719693	0.379870625448293	YY09558;YY28999
GO:0044255	cellular lipid metabolic process	6	689	0.104945201422771	0.380255989570819	YY08896;YY09558;YY09948;YY13077;YY28739;YY28999
GO:0008610	lipid biosynthetic process	4	383	0.106597133964924	0.383749682273727	YY08896;YY09558;YY09948;YY13077
GO:0044702	single organism reproductive process	10	1382	0.110517066704079	0.395311046287667	YY01740;YY02723;YY04622;YY04624;YY09558;YY16529;YY22681;YY22762;YY29158;YY29517
GO:0009733	response to auxin	3	248	0.11220680834251	0.398798720096309	YY04059;YY09558;YY11984
GO:0008299	isoprenoid biosynthetic process	2	122	0.113259812094905	0.399993513600994	YY08896;YY13077
GO:0006714	sesquiterpenoid metabolic process	1	26	0.11607768412493	0.404820923385692	YY08896
GO:1900150	regulation of defense response to fungus	1	26	0.11607768412493	0.404820923385692	YY30364
GO:0052386	cell wall thickening	1	27	0.120267653170099	0.414255249808119	YY29158
GO:0052543	callose deposition in cell wall	1	27	0.120267653170099	0.414255249808119	YY29158
GO:0035690	cellular response to drug	2	128	0.122561641981683	0.418292064640629	YY04059;YY16520
GO:0009827	plant-type cell wall modification	1	28	0.124438141093807	0.418292064640629	YY16529
GO:0071731	response to nitric oxide	1	28	0.124438141093807	0.418292064640629	YY16520
GO:0097366	response to bronchodilator	1	28	0.124438141093807	0.418292064640629	YY16520
GO:0009791	post-embryonic development	10	1418	0.125448918422944	0.419164649580856	YY01740;YY02723;YY04622;YY04624;YY09558;YY16529;YY22681;YY22762;YY29158;YY29517
GO:0016052	carbohydrate catabolic process	2	131	0.127281987870019	0.422758031139706	YY16529;YY19020
GO:0050832	defense response to fungus	3	265	0.129765056537306	0.428455038744479	YY04059;YY30364;YY34021
GO:0048235	pollen sperm cell differentiation	1	30	0.132721028415669	0.435637257976137	YY16529
GO:0009838	abscission	1	31	0.136833604242988	0.446509655950804	YY16529
GO:0043068	positive regulation of programmed cell death	1	32	0.140927051810645	0.457193575060117	YY29158
GO:0009058	biosynthetic process	22	3777	0.143733128528345	0.463601651553852	YY00325;YY01644;YY01740;YY03776;YY04059;YY04622;YY04624;YY07959;YY08896;YY09558;YY09948;YY11176;YY11521;YY13077;YY15401;YY22681;YY28739;YY29158;YY29927;YY31384;YY31859;YY34021
GO:1901362	organic cyclic compound biosynthetic process	14	2215	0.147480359349664	0.469908226970106	YY01740;YY03776;YY04059;YY04622;YY04624;YY08896;YY09948;YY13077;YY15401;YY22681;YY28739;YY29158;YY31384;YY34021
GO:0006833	water transport	1	34	0.149056910705571	0.469908226970106	YY17698
GO:0042044	fluid transport	1	34	0.149056910705571	0.469908226970106	YY17698
GO:0052545	callose localization	1	34	0.149056910705571	0.469908226970106	YY29158
GO:0033037	polysaccharide localization	1	35	0.153093495329117	0.479922305582287	YY29158
GO:0010025	wax biosynthetic process	1	36	0.157111298288964	0.488584815975435	YY11521
GO:0006629	lipid metabolic process	6	777	0.158760776373089	0.488584815975435	YY08896;YY09558;YY09948;YY13077;YY28739;YY28999
GO:0002683	negative regulation of immune system process	1	37	0.161110405267885	0.488584815975435	YY34021
GO:0010166	wax metabolic process	1	37	0.161110405267885	0.488584815975435	YY11521
GO:0016485	protein processing	1	37	0.161110405267885	0.488584815975435	YY13775
GO:1902170	cellular response to reactive nitrogen species	1	37	0.161110405267885	0.488584815975435	YY16520
GO:0006637	acyl-CoA metabolic process	1	39	0.169052872100187	0.504446538138526	YY28739
GO:0035383	thioester metabolic process	1	39	0.169052872100187	0.504446538138526	YY28739
GO:0045491	xylan metabolic process	1	39	0.169052872100187	0.504446538138526	YY19020
GO:0022414	reproductive process	10	1514	0.170560012158727	0.505403099408071	YY01740;YY02723;YY04622;YY04624;YY09558;YY16529;YY22681;YY22762;YY29158;YY29517
GO:0009718	anthocyanin-containing compound biosynthetic process	1	40	0.17299640141029	0.505403099408071	YY29927
GO:0010223	secondary shoot formation	1	40	0.17299640141029	0.505403099408071	YY08896
GO:0010346	shoot axis formation	1	40	0.17299640141029	0.505403099408071	YY08896
GO:0010928	regulation of auxin mediated signaling pathway	1	41	0.176921573656243	0.5064361651007	YY04059
GO:0070592	cell wall polysaccharide biosynthetic process	1	41	0.176921573656243	0.5064361651007	YY31384
GO:0009753	response to jasmonic acid	2	162	0.178235152762179	0.5064361651007	YY04059;YY30364
GO:0000003	reproduction	10	1529	0.17827396211625	0.5064361651007	YY01740;YY02723;YY04622;YY04624;YY09558;YY16529;YY22681;YY22762;YY29158;YY29517
GO:0001763	morphogenesis of a branching structure	1	42	0.180828472622001	0.5064361651007	YY08896
GO:0006879	cellular iron ion homeostasis	1	43	0.184717181716729	0.5064361651007	YY16520
GO:0009863	salicylic acid mediated signaling pathway	1	43	0.184717181716729	0.5064361651007	YY04059
GO:0044038	cell wall macromolecule biosynthetic process	1	43	0.184717181716729	0.5064361651007	YY31384
GO:0070589	cellular component macromolecule biosynthetic process	1	43	0.184717181716729	0.5064361651007	YY31384
GO:0098661	inorganic anion transmembrane transport	1	43	0.184717181716729	0.5064361651007	YY17698
GO:0051704	multi-organism process	9	1356	0.185019773005108	0.5064361651007	YY04059;YY16529;YY18517;YY26527;YY29927;YY30364;YY31039;YY32089;YY34021
GO:0043086	negative regulation of catalytic activity	2	166	0.185037002214393	0.5064361651007	YY31039;YY37065
GO:0045087	innate immune response	3	314	0.185148705520686	0.5064361651007	YY26527;YY29927;YY34021
GO:0009605	response to external stimulus	9	1366	0.190678874658346	0.519018595411499	YY04059;YY16520;YY18517;YY26527;YY29927;YY30364;YY31039;YY32089;YY34021
GO:0010942	positive regulation of cell death	1	46	0.196274998279046	0.521058012408249	YY29158
GO:0033865	nucleoside bisphosphate metabolic process	1	46	0.196274998279046	0.521058012408249	YY28739
GO:0033875	ribonucleoside bisphosphate metabolic process	1	46	0.196274998279046	0.521058012408249	YY28739
GO:0034032	purine nucleoside bisphosphate metabolic process	1	46	0.196274998279046	0.521058012408249	YY28739
GO:0055046	microgametogenesis	1	46	0.196274998279046	0.521058012408249	YY16529
GO:0009814	defense response, incompatible interaction	2	173	0.197030897165127	0.521058012408249	YY26527;YY29927
GO:0009723	response to ethylene	2	179	0.207390471415429	0.54586737287646	YY04059;YY16520
GO:0071281	cellular response to iron ion	1	51	0.2151819058322	0.562011889503091	YY16520
GO:0006820	anion transport	3	339	0.215538609952798	0.562011889503091	YY08341;YY16520;YY17698
GO:0019395	fatty acid oxidation	1	52	0.218910598467808	0.568149367186218	YY28999
GO:0010410	hemicellulose metabolic process	1	53	0.222621915068655	0.570784978447242	YY19020
GO:0061077	chaperone-mediated protein folding	1	53	0.222621915068655	0.570784978447242	YY26527
GO:0006955	immune response	3	345	0.222994848210571	0.570784978447242	YY26527;YY29927;YY34021
GO:0044092	negative regulation of molecular function	2	191	0.228279783980783	0.57435259761113	YY31039;YY37065
GO:0007267	cell-cell signaling	1	55	0.229992737384046	0.57435259761113	YY28999
GO:0071446	cellular response to salicylic acid stimulus	1	55	0.229992737384046	0.57435259761113	YY04059
GO:0090662	ATP hydrolysis coupled transmembrane transport	1	55	0.229992737384046	0.57435259761113	YY15917
GO:0010016	shoot system morphogenesis	2	192	0.230028685973576	0.57435259761113	YY08896;YY22681
GO:0016043	cellular component organization	15	2603	0.232697403383411	0.57435259761113	YY00325;YY01644;YY02572;YY07657;YY08341;YY09399;YY09558;YY11176;YY13775;YY16529;YY22762;YY28739;YY29158;YY31384;YY31859
GO:0048731	system development	11	1820	0.233034185844288	0.57435259761113	YY01740;YY02723;YY04622;YY04624;YY08896;YY09558;YY16529;YY22681;YY22762;YY29158;YY29517
GO:0009816	defense response to bacterium, incompatible interaction	1	56	0.233652400820298	0.57435259761113	YY26527
GO:0009911	positive regulation of flower development	1	56	0.233652400820298	0.57435259761113	YY29517
GO:0015748	organophosphate ester transport	1	57	0.237295003668318	0.580748298451411	YY08341
GO:0098542	defense response to other organism	5	705	0.239097809066384	0.582605141742542	YY04059;YY26527;YY29927;YY30364;YY34021
GO:0015711	organic anion transport	2	198	0.240541872887306	0.583575500309204	YY08341;YY16520
GO:0070588	calcium ion transmembrane transport	1	59	0.244529339172593	0.590681260858472	YY15917
GO:0055072	iron ion homeostasis	1	60	0.248121226743501	0.596774329839973	YY16520
GO:0048513	animal organ development	4	539	0.250141296813008	0.599050830994243	YY01740;YY04622;YY04624;YY22681
GO:0006952	defense response	6	903	0.252686435839857	0.60255996238735	YY04059;YY07925;YY26527;YY29927;YY30364;YY34021
GO:0048609	multicellular organismal reproductive process	2	206	0.254599326375891	0.603526241632404	YY02723;YY16529
GO:0006816	calcium ion transport	1	62	0.255254826210121	0.603526241632404	YY15917
GO:0072330	monocarboxylic acid biosynthetic process	2	209	0.259878490044224	0.610996078154536	YY09558;YY09948
GO:0042493	response to drug	4	549	0.260604062008565	0.610996078154536	YY04059;YY16520;YY17698;YY32089
GO:0051604	protein maturation	1	64	0.262322033677703	0.612450605824929	YY13775
GO:0044249	cellular biosynthetic process	19	3483	0.268553548892518	0.621002016184087	YY00325;YY01644;YY01740;YY03776;YY04059;YY04622;YY04624;YY08896;YY09558;YY09948;YY11176;YY13077;YY15401;YY22681;YY28739;YY29158;YY31384;YY31859;YY34021
GO:0010039	response to iron ion	1	66	0.269323455047579	0.621002016184087	YY16520
GO:0034440	lipid oxidation	1	66	0.269323455047579	0.621002016184087	YY28999
GO:0007033	vacuole organization	1	67	0.27279968380673	0.623861571984244	YY13775
GO:0009962	regulation of flavonoid biosynthetic process	1	67	0.27279968380673	0.623861571984244	YY29927
GO:0034614	cellular response to reactive oxygen species	1	68	0.276259690801154	0.626637835231885	YY16520
GO:0042737	drug catabolic process	1	68	0.276259690801154	0.626637835231885	YY16529
GO:0034219	carbohydrate transmembrane transport	1	72	0.28993898056998	0.652362706282454	YY02723
GO:0046283	anthocyanin-containing compound metabolic process	1	72	0.28993898056998	0.652362706282454	YY29927
GO:0055114	oxidation-reduction process	7	1143	0.293482322029593	0.654344784789038	YY00325;YY02572;YY07959;YY09558;YY11521;YY25895;YY28999
GO:0032504	multicellular organism reproduction	2	229	0.295082407601641	0.654344784789038	YY02723;YY16529
GO:0009627	systemic acquired resistance	1	74	0.296683208873883	0.654344784789038	YY29927
GO:0048232	male gamete generation	1	74	0.296683208873883	0.654344784789038	YY16529
GO:2000243	positive regulation of reproductive process	1	74	0.296683208873883	0.654344784789038	YY29517
GO:0010224	response to UV-B	1	76	0.303364600231765	0.663833125213039	YY29927
GO:0016036	cellular response to phosphate starvation	1	76	0.303364600231765	0.663833125213039	YY16520
GO:0008643	carbohydrate transport	1	77	0.306681911659233	0.668470729319734	YY02723
GO:0031348	negative regulation of defense response	1	78	0.309983728729818	0.673038601677971	YY34021
GO:0071248	cellular response to metal ion	1	79	0.313270122401374	0.677537706589019	YY16520
GO:0046916	cellular transition metal ion homeostasis	1	81	0.319796921787773	0.688983329565936	YY16520
GO:0006355	regulation of transcription, DNA-templated	8	1378	0.324304524332711	0.696007402221741	YY01740;YY04059;YY04622;YY04624;YY15401;YY22681;YY29158;YY34021
GO:0044765	single-organism transport	10	1781	0.329468282423051	0.702730754650296	YY02723;YY03776;YY08341;YY09399;YY11984;YY15917;YY16520;YY17698;YY29359;YY32089
GO:1901576	organic substance biosynthetic process	19	3608	0.330351380576816	0.702730754650296	YY01644;YY01740;YY03776;YY04059;YY04622;YY04624;YY08896;YY09558;YY09948;YY11521;YY13077;YY15401;YY22681;YY28739;YY29158;YY29927;YY31384;YY31859;YY34021
GO:0002376	immune system process	3	429	0.331215391528724	0.702730754650296	YY26527;YY29927;YY34021
GO:0031347	regulation of defense response	2	254	0.338787880000134	0.714449730348184	YY30364;YY34021
GO:1903506	regulation of nucleic acid-templated transcription	8	1400	0.340579978983184	0.714449730348184	YY01740;YY04059;YY04622;YY04624;YY15401;YY22681;YY29158;YY34021
GO:2001141	regulation of RNA biosynthetic process	8	1400	0.340579978983184	0.714449730348184	YY01740;YY04059;YY04622;YY04624;YY15401;YY22681;YY29158;YY34021
GO:0009739	response to gibberellin	1	88	0.342165163986884	0.715086747208544	YY04059
GO:0032870	cellular response to hormone stimulus	4	638	0.356625607148833	0.741993061161412	YY04059;YY11984;YY16520;YY30364
GO:0044272	sulfur compound biosynthetic process	1	93	0.357699163893225	0.741993061161412	YY28739
GO:0002831	regulation of response to biotic stimulus	1	94	0.360762508245931	0.742824647975018	YY30364
GO:0022411	cellular component disassembly	1	94	0.360762508245931	0.742824647975018	YY16529
GO:0043067	regulation of programmed cell death	1	95	0.363811522148996	0.743753662355771	YY29158
GO:0006721	terpenoid metabolic process	2	269	0.364666081400021	0.743753662355771	YY08896;YY13077
GO:0010038	response to metal ion	3	455	0.36521237183778	0.743753662355771	YY04059;YY16520;YY29927
GO:0006457	protein folding	1	97	0.369866821230628	0.75049340453342	YY26527
GO:1902578	single-organism localization	10	1845	0.372406452598627	0.75290869764505	YY02723;YY03776;YY08341;YY09399;YY11984;YY15917;YY16520;YY17698;YY29359;YY32089
GO:0098656	anion transmembrane transport	2	275	0.374919606070958	0.754435235825491	YY16520;YY17698
GO:0009152	purine ribonucleotide biosynthetic process	1	99	0.37586558343994	0.754435235825491	YY28739
GO:0044710	single-organism metabolic process	18	3496	0.380221054978316	0.75720177037075	YY00325;YY01644;YY02572;YY03776;YY07959;YY08896;YY09558;YY09948;YY11521;YY13077;YY20941;YY25895;YY28739;YY28999;YY29927;YY31384;YY31859;YY38584
GO:0006351	transcription, DNA-templated	8	1453	0.380345444828059	0.75720177037075	YY01740;YY04059;YY04622;YY04624;YY15401;YY22681;YY29158;YY34021
GO:0071369	cellular response to ethylene stimulus	1	101	0.381808326392527	0.75720177037075	YY16520
GO:0071840	cellular component organization or biogenesis	15	2885	0.384592191936144	0.75720177037075	YY00325;YY01644;YY02572;YY07657;YY08341;YY09399;YY09558;YY11176;YY13775;YY16529;YY22762;YY28739;YY29158;YY31384;YY31859
GO:0009615	response to virus	1	102	0.384758851131176	0.75720177037075	YY29927
GO:0010200	response to chitin	1	103	0.387695563058951	0.75720177037075	YY04059
GO:0030001	metal ion transport	2	284	0.390179874160245	0.75720177037075	YY15917;YY16520
GO:0006164	purine nucleotide biosynthetic process	1	104	0.390618525578086	0.75720177037075	YY28739
GO:0048582	positive regulation of post-embryonic development	1	104	0.390618525578086	0.75720177037075	YY29517
GO:0009741	response to brassinosteroid	1	105	0.393527801805587	0.75720177037075	YY31039
GO:0009965	leaf morphogenesis	1	105	0.393527801805587	0.75720177037075	YY22681
GO:0015698	inorganic anion transport	1	105	0.393527801805587	0.75720177037075	YY17698
GO:0097659	nucleic acid-templated transcription	8	1473	0.395489057003761	0.758360459821645	YY01740;YY04059;YY04622;YY04624;YY15401;YY22681;YY29158;YY34021
GO:0007276	gamete generation	1	108	0.402174139656282	0.761654972479533	YY16529
GO:0071241	cellular response to inorganic substance	1	109	0.405029296226623	0.761654972479533	YY16520
GO:0032774	RNA biosynthetic process	8	1486	0.405355368329425	0.761654972479533	YY01740;YY04059;YY04622;YY04624;YY15401;YY22681;YY29158;YY34021
GO:0051252	regulation of RNA metabolic process	8	1486	0.405355368329425	0.761654972479533	YY01740;YY04059;YY04622;YY04624;YY15401;YY22681;YY29158;YY34021
GO:0033692	cellular polysaccharide biosynthetic process	1	110	0.407871077855742	0.761654972479533	YY31384
GO:0055076	transition metal ion homeostasis	1	110	0.407871077855742	0.761654972479533	YY16520
GO:0006810	transport	10	1900	0.409970404342768	0.761654972479533	YY02723;YY03776;YY08341;YY09399;YY11984;YY15917;YY16520;YY17698;YY29359;YY32089
GO:0006720	isoprenoid metabolic process	2	297	0.411941362932522	0.761654972479533	YY08896;YY13077
GO:0009260	ribonucleotide biosynthetic process	1	112	0.413514761741148	0.761654972479533	YY28739
GO:0046390	ribose phosphate biosynthetic process	1	112	0.413514761741148	0.761654972479533	YY28739
GO:0048573	photoperiodism, flowering	1	112	0.413514761741148	0.761654972479533	YY29517
GO:0022412	cellular process involved in reproduction in multicellular organism	1	113	0.41631678603272	0.761654972479533	YY16529
GO:0045088	regulation of innate immune response	1	113	0.41631678603272	0.761654972479533	YY34021
GO:0072522	purine-containing compound biosynthetic process	1	113	0.41631678603272	0.761654972479533	YY28739
GO:0071495	cellular response to endogenous stimulus	4	694	0.417776860956363	0.761828393508662	YY04059;YY11984;YY16520;YY30364
GO:0030154	cell differentiation	4	702	0.426449686053207	0.766707228749893	YY01740;YY04059;YY15401;YY16529
GO:0009648	photoperiodism	1	117	0.427394176489227	0.766707228749893	YY29517
GO:0009832	plant-type cell wall biogenesis	1	117	0.427394176489227	0.766707228749893	YY31384
GO:0009889	regulation of biosynthetic process	9	1721	0.428169808467036	0.766707228749893	YY01740;YY04059;YY04622;YY04624;YY15401;YY22681;YY29158;YY29927;YY34021
GO:0009414	response to water deprivation	2	307	0.428432735177862	0.766707228749893	YY04059;YY32089
GO:0009967	positive regulation of signal transduction	1	118	0.430131147058448	0.766707228749893	YY04059
GO:0009415	response to water	2	309	0.431703474448184	0.766707228749893	YY04059;YY32089
GO:0046686	response to cadmium ion	2	309	0.431703474448184	0.766707228749893	YY04059;YY29927
GO:0070838	divalent metal ion transport	1	119	0.43285528571932	0.766707228749893	YY15917
GO:0048509	regulation of meristem development	1	120	0.435566651458273	0.766707228749893	YY30439
GO:0072511	divalent inorganic cation transport	1	120	0.435566651458273	0.766707228749893	YY15917
GO:0006357	regulation of transcription from RNA polymerase II promoter	2	314	0.439838692078895	0.768908827262546	YY04059;YY15401
GO:0051179	localization	11	2151	0.440454520659871	0.768908827262546	YY02723;YY03776;YY08341;YY09399;YY11984;YY15917;YY16520;YY17698;YY29158;YY29359;YY32089
GO:0009411	response to UV	1	122	0.440951298788557	0.768908827262546	YY29927
GO:0051234	establishment of localization	10	1948	0.442969452128065	0.770021664446916	YY02723;YY03776;YY08341;YY09399;YY11984;YY15917;YY16520;YY17698;YY29359;YY32089
GO:1990267	response to transition metal nanoparticle	1	124	0.446285555646762	0.77337683245619	YY16520
GO:0000271	polysaccharide biosynthetic process	1	126	0.451569884434314	0.780111441220888	YY31384
GO:0006875	cellular metal ion homeostasis	1	128	0.456804743393571	0.783173406898246	YY16520
GO:0009813	flavonoid biosynthetic process	1	128	0.456804743393571	0.783173406898246	YY29927
GO:0009755	hormone-mediated signaling pathway	3	527	0.457552922309728	0.783173406898246	YY04059;YY11984;YY30364
GO:0023056	positive regulation of signaling	1	129	0.459403763760109	0.783936697792479	YY04059
GO:0032101	regulation of response to external stimulus	1	130	0.461990586644481	0.785947400450063	YY30364
GO:0050776	regulation of immune response	1	134	0.47221702210668	0.799724076172792	YY34021
GO:0005975	carbohydrate metabolic process	3	540	0.473716987447916	0.799724076172792	YY16529;YY19020;YY31384
GO:2000112	regulation of cellular macromolecule biosynthetic process	8	1577	0.474388296080993	0.799724076172792	YY01740;YY04059;YY04622;YY04624;YY15401;YY22681;YY29158;YY34021
GO:0019219	regulation of nucleobase-containing compound metabolic process	8	1580	0.476649844853577	0.799730463265341	YY01740;YY04059;YY04622;YY04624;YY15401;YY22681;YY29158;YY34021
GO:0009751	response to salicylic acid	1	136	0.477258502271252	0.799730463265341	YY04059
GO:0034637	cellular carbohydrate biosynthetic process	1	139	0.484732283815793	0.805256569077739	YY31384
GO:0007178	transmembrane receptor protein serine/threonine kinase signaling pathway	1	141	0.489656477268287	0.805256569077739	YY13818
GO:0009108	coenzyme biosynthetic process	1	141	0.489656477268287	0.805256569077739	YY28739
GO:1903825	organic acid transmembrane transport	1	141	0.489656477268287	0.805256569077739	YY16520
GO:0006811	ion transport	4	763	0.491446440594181	0.805256569077739	YY08341;YY15917;YY16520;YY17698
GO:0006366	transcription from RNA polymerase II promoter	2	347	0.491933633191283	0.805256569077739	YY04059;YY15401
GO:0010941	regulation of cell death	1	142	0.492101236658618	0.805256569077739	YY29158
GO:0046148	pigment biosynthetic process	1	142	0.492101236658618	0.805256569077739	YY29927
GO:0010556	regulation of macromolecule biosynthetic process	8	1609	0.498416563539278	0.812380979342252	YY01740;YY04059;YY04622;YY04624;YY15401;YY22681;YY29158;YY34021
GO:0010647	positive regulation of cell communication	1	145	0.499366802713965	0.812380979342252	YY04059
GO:0017144	drug metabolic process	2	354	0.502604763490969	0.815271680313839	YY16529;YY31384
GO:0042546	cell wall biogenesis	1	148	0.506530404453915	0.818568094297355	YY31384
GO:0098660	inorganic ion transmembrane transport	2	360	0.511640480814318	0.818568094297355	YY15917;YY17698
GO:0018130	heterocycle biosynthetic process	10	2053	0.514740761137392	0.818568094297355	YY01740;YY04059;YY04622;YY04624;YY08896;YY15401;YY22681;YY28739;YY29158;YY34021
GO:0015849	organic acid transport	1	152	0.515925684985595	0.818568094297355	YY16520
GO:0046942	carboxylic acid transport	1	152	0.515925684985595	0.818568094297355	YY16520
GO:0034599	cellular response to oxidative stress	1	154	0.5205573092031	0.818568094297355	YY16520
GO:0050790	regulation of catalytic activity	2	366	0.520572152722718	0.818568094297355	YY31039;YY37065
GO:0034654	nucleobase-containing compound biosynthetic process	9	1852	0.521772918479168	0.818568094297355	YY01740;YY04059;YY04622;YY04624;YY15401;YY22681;YY28739;YY29158;YY34021
GO:0044763	single-organism cellular process	30	6280	0.524786535044122	0.818568094297355	YY00325;YY01644;YY01740;YY02723;YY03776;YY04059;YY07657;YY08341;YY08896;YY09399;YY09558;YY09948;YY11176;YY11984;YY13077;YY13818;YY15401;YY15917;YY16520;YY16529;YY17698;YY22762;YY28739;YY28999;YY29158;YY29517;YY30364;YY31384;YY31859;YY32089
GO:0098655	cation transmembrane transport	2	372	0.529398417186292	0.818568094297355	YY15917;YY16520
GO:0009150	purine ribonucleotide metabolic process	1	159	0.531947057543036	0.818568094297355	YY28739
GO:0030003	cellular cation homeostasis	1	159	0.531947057543036	0.818568094297355	YY16520
GO:0051094	positive regulation of developmental process	1	159	0.531947057543036	0.818568094297355	YY29517
GO:0007167	enzyme linked receptor protein signaling pathway	1	160	0.5341929515181	0.818568094297355	YY13818
GO:0098869	cellular oxidant detoxification	1	160	0.5341929515181	0.818568094297355	YY02572
GO:0009165	nucleotide biosynthetic process	1	161	0.536428275117312	0.818568094297355	YY28739
GO:1901293	nucleoside phosphate biosynthetic process	1	161	0.536428275117312	0.818568094297355	YY28739
GO:1990748	cellular detoxification	1	161	0.536428275117312	0.818568094297355	YY02572
GO:0071702	organic substance transport	4	809	0.538582617852635	0.818568094297355	YY02723;YY08341;YY16520;YY29359
GO:0051240	positive regulation of multicellular organismal process	1	162	0.538653077119518	0.818568094297355	YY29517
GO:0002682	regulation of immune system process	1	165	0.545264838029163	0.818568094297355	YY34021
GO:0009812	flavonoid metabolic process	1	165	0.545264838029163	0.818568094297355	YY29927
GO:0014070	response to organic cyclic compound	2	383	0.545302227532402	0.818568094297355	YY04059;YY31039
GO:0016053	organic acid biosynthetic process	2	384	0.546730037769338	0.818568094297355	YY09558;YY09948
GO:0046394	carboxylic acid biosynthetic process	2	384	0.546730037769338	0.818568094297355	YY09558;YY09948
GO:0043900	regulation of multi-organism process	1	166	0.547448037034101	0.818568094297355	YY30364
GO:0006163	purine nucleotide metabolic process	1	167	0.549620955046495	0.818568094297355	YY28739
GO:0007154	cell communication	7	1466	0.550638782453661	0.818568094297355	YY04059;YY11984;YY13818;YY16520;YY28999;YY29517;YY30364
GO:0046777	protein autophosphorylation	1	168	0.551783639536068	0.818568094297355	YY29517
GO:0031326	regulation of cellular biosynthetic process	8	1686	0.555035579168158	0.818568094297355	YY01740;YY04059;YY04622;YY04624;YY15401;YY22681;YY29158;YY34021
GO:0080134	regulation of response to stress	2	390	0.555233410458551	0.818568094297355	YY30364;YY34021
GO:0009553	embryo sac development	1	170	0.556078496752517	0.818568094297355	YY28999
GO:0010118	stomatal movement	1	170	0.556078496752517	0.818568094297355	YY32089
GO:0006873	cellular ion homeostasis	1	171	0.55821076334857	0.818568094297355	YY16520
GO:0009259	ribonucleotide metabolic process	1	172	0.560332984162046	0.818568094297355	YY28739
GO:0044264	cellular polysaccharide metabolic process	1	172	0.560332984162046	0.818568094297355	YY31384
GO:0042742	defense response to bacterium	2	394	0.560841597902204	0.818568094297355	YY04059;YY26527
GO:0009909	regulation of flower development	1	173	0.562445205598075	0.818568094297355	YY29517
GO:0010228	vegetative to reproductive phase transition of meristem	1	173	0.562445205598075	0.818568094297355	YY29517
GO:0044700	single organism signaling	6	1268	0.563973440449615	0.818568094297355	YY04059;YY11984;YY13818;YY28999;YY29517;YY30364
GO:0023052	signaling	6	1269	0.564782645706956	0.818568094297355	YY04059;YY11984;YY13818;YY28999;YY29517;YY30364
GO:0009267	cellular response to starvation	1	176	0.568722334546951	0.81860551284917	YY16520
GO:0019953	sexual reproduction	1	176	0.568722334546951	0.81860551284917	YY16529
GO:0034220	ion transmembrane transport	3	621	0.569209568074333	0.81860551284917	YY15917;YY16520;YY17698
GO:1901699	cellular response to nitrogen compound	1	177	0.570795018336559	0.81877537334653	YY16520
GO:0019693	ribose phosphate metabolic process	1	180	0.576954627226852	0.825488928186111	YY28739
GO:1901701	cellular response to oxygen-containing compound	3	630	0.579184145664122	0.825732771177184	YY04059;YY16520;YY30364
GO:1901698	response to nitrogen compound	2	408	0.58008467079114	0.825732771177184	YY04059;YY16520
GO:0042446	hormone biosynthetic process	1	183	0.583027514302312	0.827810058475038	YY08896
GO:0042440	pigment metabolic process	1	184	0.58503274589912	0.828548914242916	YY29927
GO:0097305	response to alcohol	3	638	0.587933886555335	0.829251662841108	YY04059;YY16520;YY31039
GO:0098754	detoxification	1	186	0.589014876919354	0.829251662841108	YY02572
GO:0010035	response to inorganic substance	4	862	0.590228711560836	0.829251662841108	YY04059;YY16520;YY29927;YY32089
GO:0019752	carboxylic acid metabolic process	4	864	0.59211498440624	0.829251662841108	YY09558;YY09948;YY28739;YY28999
GO:0055065	metal ion homeostasis	1	188	0.592959522354125	0.829251662841108	YY16520
GO:0071310	cellular response to organic substance	4	867	0.594935411731962	0.829934899366087	YY04059;YY11984;YY16520;YY30364
GO:0042594	response to starvation	1	192	0.600737737390841	0.835939295421669	YY16520
GO:0055082	cellular chemical homeostasis	1	194	0.604571989655808	0.836340213306581	YY16520
GO:0072521	purine-containing compound metabolic process	1	194	0.604571989655808	0.836340213306581	YY28739
GO:0071407	cellular response to organic cyclic compound	1	195	0.606475549787071	0.836340213306581	YY04059
GO:0019222	regulation of metabolic process	11	2411	0.607761449255442	0.836340213306581	YY01740;YY04059;YY04622;YY04624;YY15401;YY22681;YY29158;YY29927;YY31039;YY34021;YY37065
GO:0010468	regulation of gene expression	8	1762	0.608519940147799	0.836340213306581	YY01740;YY04059;YY04622;YY04624;YY15401;YY22681;YY29158;YY34021
GO:0080090	regulation of primary metabolic process	9	1989	0.61474122776233	0.842278238019467	YY01740;YY04059;YY04622;YY04624;YY15401;YY22681;YY29158;YY29927;YY34021
GO:0012501	programmed cell death	1	200	0.615859356831438	0.842278238019467	YY29158
GO:0071229	cellular response to acid chemical	2	440	0.621795059959857	0.848316976668949	YY04059;YY30364
GO:0033036	macromolecule localization	3	672	0.623860314486866	0.848572192388062	YY08341;YY29158;YY29359
GO:0021700	developmental maturation	1	205	0.625023604070777	0.848572192388062	YY09399
GO:0009636	response to toxic substance	2	449	0.63295409314664	0.854561576261463	YY02572;YY04059
GO:0065009	regulation of molecular function	2	449	0.63295409314664	0.854561576261463	YY31039;YY37065
GO:0009057	macromolecule catabolic process	3	682	0.634029556581085	0.854561576261463	YY13775;YY16529;YY19020
GO:0006732	coenzyme metabolic process	1	211	0.635737968419161	0.854799485247932	YY28739
GO:0031669	cellular response to nutrient levels	1	213	0.639242249551181	0.85744513281144	YY16520
GO:0016051	carbohydrate biosynthetic process	1	216	0.644436761163912	0.858611062696586	YY31384
GO:0006812	cation transport	2	460	0.646252902041042	0.858611062696586	YY15917;YY16520
GO:0009725	response to hormone	6	1377	0.647957011582126	0.858611062696586	YY04059;YY09558;YY11984;YY16520;YY30364;YY31039
GO:0007166	cell surface receptor signaling pathway	1	220	0.651248810456296	0.858611062696586	YY13818
GO:0016311	dephosphorylation	1	220	0.651248810456296	0.858611062696586	YY19092
GO:0044802	single-organism membrane organization	1	220	0.651248810456296	0.858611062696586	YY08341
GO:0006082	organic acid metabolic process	4	931	0.652421309289162	0.858611062696586	YY09558;YY09948;YY28739;YY28999
GO:0043436	oxoacid metabolic process	4	931	0.652421309289162	0.858611062696586	YY09558;YY09948;YY28739;YY28999
GO:0097237	cellular response to toxic substance	1	227	0.662863207798709	0.868351408723529	YY02572
GO:0000302	response to reactive oxygen species	1	228	0.664491131765138	0.868351408723529	YY16520
GO:0051188	cofactor biosynthetic process	1	228	0.664491131765138	0.868351408723529	YY28739
GO:0006725	cellular aromatic compound metabolic process	17	3817	0.670114987209335	0.873654586128058	YY00325;YY01644;YY01740;YY03776;YY04059;YY04622;YY04624;YY09558;YY09948;YY11176;YY15401;YY22681;YY28739;YY29158;YY31384;YY31859;YY34021
GO:0009611	response to wounding	1	233	0.67251581129927	0.874738493106785	YY32089
GO:0033993	response to lipid	3	725	0.675647567876726	0.874738493106785	YY04059;YY16520;YY31039
GO:0055080	cation homeostasis	1	235	0.675672705856576	0.874738493106785	YY16520
GO:0031668	cellular response to extracellular stimulus	1	237	0.678799748153869	0.874738493106785	YY16520
GO:0009617	response to bacterium	2	489	0.67953682258557	0.874738493106785	YY04059;YY26527
GO:0061024	membrane organization	1	238	0.680352161305277	0.874738493106785	YY08341
GO:0071496	cellular response to external stimulus	1	242	0.686488560610099	0.880599119127437	YY16520
GO:0019725	cellular homeostasis	1	246	0.692509379861164	0.884918603091058	YY16520
GO:0048831	regulation of shoot system development	1	247	0.693996776349277	0.884918603091058	YY29517
GO:0070887	cellular response to chemical stimulus	5	1215	0.694933163970634	0.884918603091058	YY02572;YY04059;YY11984;YY16520;YY30364
GO:0098771	inorganic ion homeostasis	1	250	0.698416754131174	0.884918603091058	YY16520
GO:0006790	sulfur compound metabolic process	1	253	0.702774099118852	0.884918603091058	YY28739
GO:0009117	nucleotide metabolic process	1	253	0.702774099118852	0.884918603091058	YY28739
GO:0046677	response to antibiotic	1	254	0.704212779826831	0.884918603091058	YY04059
GO:0006753	nucleoside phosphate metabolic process	1	256	0.707069681682752	0.884918603091058	YY28739
GO:0010243	response to organonitrogen compound	1	257	0.708487966277956	0.884918603091058	YY04059
GO:0048507	meristem development	1	257	0.708487966277956	0.884918603091058	YY30439
GO:0008219	cell death	1	258	0.709899515375037	0.884918603091058	YY29158
GO:0016265	death	1	258	0.709899515375037	0.884918603091058	YY29158
GO:0007165	signal transduction	5	1237	0.710472283485294	0.884918603091058	YY04059;YY11984;YY13818;YY29517;YY30364
GO:0051171	regulation of nitrogen compound metabolic process	8	1938	0.719463552663372	0.894121742508155	YY01740;YY04059;YY04622;YY04624;YY15401;YY22681;YY29158;YY34021
GO:0031667	response to nutrient levels	1	267	0.722305487774581	0.895658804840481	YY16520
GO:0009737	response to abscisic acid	2	540	0.731996876828086	0.900392109993684	YY04059;YY16520
GO:0048583	regulation of response to stimulus	3	791	0.73280653063253	0.900392109993684	YY04059;YY30364;YY34021
GO:0050801	ion homeostasis	1	275	0.732895162065563	0.900392109993684	YY16520
GO:0090407	organophosphate biosynthetic process	1	275	0.732895162065563	0.900392109993684	YY28739
GO:0044262	cellular carbohydrate metabolic process	1	276	0.734190699009187	0.900392109993684	YY31384
GO:0008152	metabolic process	36	7929	0.73639233581354	0.901111674087621	YY00325;YY01644;YY01740;YY02572;YY03776;YY04059;YY04622;YY04624;YY07959;YY08896;YY09558;YY09948;YY11176;YY11521;YY13077;YY13775;YY13818;YY15401;YY16529;YY19020;YY19092;YY20941;YY22681;YY25356;YY25895;YY28739;YY28999;YY29158;YY29517;YY29927;YY31039;YY31384;YY31859;YY34021;YY37065;YY38584
GO:0048584	positive regulation of response to stimulus	1	286	0.746811778348293	0.911862083847587	YY04059
GO:0048585	negative regulation of response to stimulus	1	288	0.749264521109368	0.912859394714033	YY34021
GO:0001101	response to acid chemical	4	1062	0.752958345697936	0.914756450012903	YY04059;YY16520;YY30364;YY32089
GO:0009991	response to extracellular stimulus	1	292	0.754100299293791	0.914756450012903	YY16520
GO:0009719	response to endogenous stimulus	6	1556	0.763875444558588	0.92460411727482	YY04059;YY09558;YY11984;YY16520;YY30364;YY31039
GO:2000026	regulation of multicellular organismal development	2	580	0.768008224868399	0.927594349516379	YY29517;YY30439
GO:0098662	inorganic cation transmembrane transport	1	313	0.778025770521119	0.937663887582687	YY15917
GO:0055086	nucleobase-containing small molecule metabolic process	1	323	0.788601208023342	0.946449675124286	YY28739
GO:0060255	regulation of macromolecule metabolic process	8	2072	0.789459625998737	0.946449675124286	YY01740;YY04059;YY04622;YY04624;YY15401;YY22681;YY29158;YY34021
GO:0031323	regulation of cellular metabolic process	8	2074	0.790404208974762	0.946449675124286	YY01740;YY04059;YY04622;YY04624;YY15401;YY22681;YY29158;YY34021
GO:0044283	small molecule biosynthetic process	2	610	0.792256307884784	0.946636016701733	YY09558;YY09948
GO:2000241	regulation of reproductive process	1	333	0.798682038087815	0.952274737720087	YY29517
GO:1901137	carbohydrate derivative biosynthetic process	1	336	0.801613259427959	0.953731767080599	YY28739
GO:0050789	regulation of biological process	16	3907	0.80524721475353	0.956016906026532	YY01740;YY04059;YY04622;YY04624;YY11984;YY13818;YY15401;YY22681;YY29158;YY29517;YY29927;YY30364;YY30439;YY31039;YY34021;YY37065
GO:0048366	leaf development	1	347	0.812007284566763	0.961995891270177	YY22681
GO:0009409	response to cold	1	350	0.814748069486399	0.963197929604683	YY31039
GO:0048580	regulation of post-embryonic development	1	356	0.820112586039804	0.967490112072327	YY29517
GO:0051239	regulation of multicellular organismal process	2	653	0.823196845716522	0.969079831033374	YY29517;YY30439
GO:0009966	regulation of signal transduction	1	365	0.82787486257118	0.972535101715197	YY04059
GO:0044703	multi-organism reproductive process	1	368	0.830388539249322	0.973438665758659	YY16529
GO:0034645	cellular macromolecule biosynthetic process	9	2436	0.844422708123754	0.983703260168112	YY01740;YY04059;YY04622;YY04624;YY15401;YY22681;YY29158;YY31384;YY34021
GO:0023051	regulation of signaling	1	386	0.844731786641629	0.983703260168112	YY04059
GO:0006468	protein phosphorylation	2	697	0.850610412026568	0.983703260168112	YY13818;YY29517
GO:0042221	response to chemical	10	2687	0.850999606890812	0.983703260168112	YY02572;YY04059;YY09558;YY11984;YY16520;YY17698;YY29927;YY30364;YY31039;YY32089
GO:0050793	regulation of developmental process	2	702	0.853474220903905	0.983703260168112	YY29517;YY30439
GO:0048878	chemical homeostasis	1	400	0.855058741747412	0.983703260168112	YY16520
GO:0042445	hormone metabolic process	1	403	0.857182389179474	0.983703260168112	YY08896
GO:1901700	response to oxygen-containing compound	5	1506	0.857854829086141	0.983703260168112	YY04059;YY16520;YY30364;YY31039;YY32089
GO:0009793	embryo development ending in seed dormancy	1	405	0.858581168863084	0.983703260168112	YY22762
GO:0051603	proteolysis involved in cellular protein catabolic process	1	406	0.859275511155513	0.983703260168112	YY13775
GO:0006979	response to oxidative stress	1	412	0.863371893965694	0.983703260168112	YY16520
GO:0010646	regulation of cell communication	1	412	0.863371893965694	0.983703260168112	YY04059
GO:0051186	cofactor metabolic process	1	412	0.863371893965694	0.983703260168112	YY28739
GO:0065007	biological regulation	18	4524	0.864803048052138	0.983703260168112	YY01740;YY04059;YY04622;YY04624;YY08896;YY11984;YY13818;YY15401;YY16520;YY22681;YY29158;YY29517;YY29927;YY30364;YY30439;YY31039;YY34021;YY37065
GO:0035556	intracellular signal transduction	1	416	0.866037603159741	0.983703260168112	YY29517
GO:0044257	cellular protein catabolic process	1	418	0.867351261653604	0.983703260168112	YY13775
GO:0044271	cellular nitrogen compound biosynthetic process	9	2518	0.872445262552891	0.986419163255865	YY01740;YY04059;YY04622;YY04624;YY15401;YY22681;YY28739;YY29158;YY34021
GO:0010033	response to organic substance	6	1801	0.874973269771377	0.986419163255865	YY04059;YY09558;YY11984;YY16520;YY30364;YY31039
GO:0044723	single-organism carbohydrate metabolic process	1	431	0.875587295822933	0.986419163255865	YY31384
GO:0009059	macromolecule biosynthetic process	9	2532	0.876817034005214	0.986419163255865	YY01740;YY04059;YY04622;YY04624;YY15401;YY22681;YY29158;YY31384;YY34021
GO:0019637	organophosphate metabolic process	1	439	0.880404087104874	0.988461731598631	YY28739
GO:0009892	negative regulation of metabolic process	2	763	0.884672531772297	0.991259583793056	YY31039;YY37065
GO:0006796	phosphate-containing compound metabolic process	4	1360	0.899461184830127	1	YY13818;YY19092;YY28739;YY29517
GO:0030163	protein catabolic process	1	476	0.900405534441898	1	YY13775
GO:0009790	embryo development	1	487	0.905691326881901	1	YY22762
GO:0006793	phosphorus metabolic process	4	1386	0.907708124291868	1	YY13818;YY19092;YY28739;YY29517
GO:0010467	gene expression	9	2657	0.910884999419681	1	YY01740;YY04059;YY04622;YY04624;YY13775;YY15401;YY22681;YY29158;YY34021
GO:0070727	cellular macromolecule localization	1	500	0.9115841960399	1	YY29158
GO:1901575	organic substance catabolic process	3	1136	0.915742276152274	1	YY13775;YY16529;YY19020
GO:0009416	response to light stimulus	2	847	0.917829288731142	1	YY29517;YY29927
GO:0042592	homeostatic process	1	519	0.919552526088357	1	YY16520
GO:0010817	regulation of hormone levels	1	520	0.919951807241684	1	YY08896
GO:0009266	response to temperature stimulus	1	521	0.920349144586418	1	YY31039
GO:0009651	response to salt stress	1	530	0.92383922599299	1	YY04059
GO:0050794	regulation of cellular process	12	3440	0.926987187047221	1	YY01740;YY04059;YY04622;YY04624;YY11984;YY13818;YY15401;YY22681;YY29158;YY29517;YY30364;YY34021
GO:0044281	small molecule metabolic process	4	1456	0.927082815956032	1	YY09558;YY09948;YY28739;YY28999
GO:1901360	organic cyclic compound metabolic process	14	3923	0.931359577192614	1	YY01740;YY03776;YY04059;YY04622;YY04624;YY08896;YY09948;YY13077;YY15401;YY22681;YY28739;YY29158;YY31384;YY34021
GO:0044265	cellular macromolecule catabolic process	1	552	0.931751365796059	1	YY13775
GO:0016310	phosphorylation	2	894	0.932319137968081	1	YY13818;YY29517
GO:1901565	organonitrogen compound catabolic process	1	556	0.933100662716514	1	YY13775
GO:0009314	response to radiation	2	897	0.933158742926196	1	YY29517;YY29927
GO:1901135	carbohydrate derivative metabolic process	1	557	0.933433877806432	1	YY28739
GO:0006950	response to stress	9	2768	0.934368750605054	1	YY04059;YY07925;YY16520;YY26527;YY29927;YY30364;YY31039;YY32089;YY34021
GO:0043604	amide biosynthetic process	1	569	0.937307684577853	1	YY28739
GO:0048519	negative regulation of biological process	3	1233	0.941223235624958	1	YY31039;YY34021;YY37065
GO:0006970	response to osmotic stress	1	595	0.94495810456846	1	YY04059
GO:0048316	seed development	1	597	0.945507121147784	1	YY22762
GO:0009056	catabolic process	3	1279	0.950684799000782	1	YY13775;YY16529;YY19020
GO:0010154	fruit development	1	627	0.953125742099529	1	YY22762
GO:0051716	cellular response to stimulus	7	2402	0.955839553279985	1	YY02572;YY04059;YY11984;YY13818;YY16520;YY29517;YY30364
GO:0048522	positive regulation of cellular process	2	998	0.956385550348405	1	YY04059;YY29158
GO:0048518	positive regulation of biological process	3	1330	0.959542719400544	1	YY04059;YY29158;YY29517
GO:0043603	cellular amide metabolic process	1	672	0.962634583008189	1	YY28739
GO:0009888	tissue development	1	677	0.963566341994806	1	YY30439
GO:0016070	RNA metabolic process	8	2790	0.971230486684193	1	YY01740;YY04059;YY04622;YY04624;YY15401;YY22681;YY29158;YY34021
GO:0009628	response to abiotic stimulus	5	2012	0.972731279064205	1	YY04059;YY29517;YY29927;YY31039;YY32089
GO:0044248	cellular catabolic process	2	1135	0.976025768598571	1	YY13775;YY16529
GO:0006508	proteolysis	1	766	0.976805087576751	1	YY13775
GO:0065008	regulation of biological quality	2	1261	0.986418629141921	1	YY08896;YY16520
GO:0044237	cellular metabolic process	26	7047	0.987080049283338	1	YY00325;YY01644;YY01740;YY03776;YY04059;YY04622;YY04624;YY08896;YY09558;YY09948;YY11176;YY13077;YY13775;YY13818;YY15401;YY16529;YY19020;YY19092;YY22681;YY28739;YY28999;YY29158;YY29517;YY31384;YY31859;YY34021
GO:0050896	response to stimulus	16	4943	0.98725800285694	1	YY02572;YY04059;YY07925;YY09558;YY11984;YY13818;YY16520;YY17698;YY18517;YY26527;YY29517;YY29927;YY30364;YY31039;YY32089;YY34021
GO:0071704	organic substance metabolic process	26	7103	0.989489938063616	1	YY01644;YY01740;YY03776;YY04059;YY04622;YY04624;YY08896;YY09558;YY09948;YY11521;YY13077;YY13775;YY13818;YY15401;YY16529;YY19020;YY22681;YY25356;YY28739;YY28999;YY29158;YY29517;YY29927;YY31384;YY31859;YY34021
GO:0051641	cellular localization	1	923	0.989642885442677	1	YY29158
GO:0090304	nucleic acid metabolic process	8	3174	0.992566071879721	1	YY01740;YY04059;YY04622;YY04624;YY15401;YY22681;YY29158;YY34021
GO:0006139	nucleobase-containing compound metabolic process	9	3465	0.9934264373791	1	YY01740;YY04059;YY04622;YY04624;YY15401;YY22681;YY28739;YY29158;YY34021
GO:0009987	cellular process	39	9535	0.993459901507927	1	YY00325;YY01644;YY01740;YY02572;YY02723;YY03776;YY04059;YY04622;YY04624;YY07657;YY08341;YY08896;YY09399;YY09558;YY09948;YY11176;YY11984;YY13077;YY13775;YY13818;YY15401;YY15917;YY16520;YY16529;YY17698;YY19020;YY19092;YY22681;YY22762;YY26527;YY28739;YY28999;YY29158;YY29517;YY30364;YY31384;YY31859;YY32089;YY34021
GO:0046483	heterocycle metabolic process	10	3722	0.993540127548724	1	YY01740;YY04059;YY04622;YY04624;YY08896;YY15401;YY22681;YY28739;YY29158;YY34021
GO:0033554	cellular response to stress	1	1039	0.994337692434507	1	YY16520
GO:1901566	organonitrogen compound biosynthetic process	1	1099	0.995868146705699	1	YY28739
GO:0006464	cellular protein modification process	2	1624	0.997575828178853	1	YY13818;YY29517
GO:0036211	protein modification process	2	1625	0.99758770858749	1	YY13818;YY29517
GO:0044238	primary metabolic process	21	6594	0.998626525372372	1	YY01740;YY04059;YY04622;YY04624;YY08896;YY09558;YY09948;YY13077;YY13775;YY13818;YY15401;YY16529;YY19020;YY22681;YY28739;YY28999;YY29158;YY29517;YY29927;YY31384;YY34021
GO:0034641	cellular nitrogen compound metabolic process	9	4076	0.999482109013257	1	YY01740;YY04059;YY04622;YY04624;YY15401;YY22681;YY28739;YY29158;YY34021
GO:0044267	cellular protein metabolic process	3	2343	0.999574230325155	1	YY13775;YY13818;YY29517
GO:0044260	cellular macromolecule metabolic process	13	5159	0.9996675372693	1	YY01740;YY04059;YY04622;YY04624;YY13775;YY13818;YY15401;YY19020;YY22681;YY29158;YY29517;YY31384;YY34021
GO:0043170	macromolecule metabolic process	14	5463	0.999764449266174	1	YY01740;YY04059;YY04622;YY04624;YY13775;YY13818;YY15401;YY16529;YY19020;YY22681;YY29158;YY29517;YY31384;YY34021
GO:0006996	organelle organization	1	1673	0.999816659038805	1	YY13775
GO:1901564	organonitrogen compound metabolic process	5	3233	0.999866665035675	1	YY13775;YY13818;YY25356;YY28739;YY29517
GO:0043412	macromolecule modification	2	2211	0.999882964905059	1	YY13818;YY29517
GO:0019538	protein metabolic process	3	2644	0.999910016068066	1	YY13775;YY13818;YY29517
GO:0006807	nitrogen compound metabolic process	13	5880	0.999992698543936	1	YY01740;YY04059;YY04622;YY04624;YY13775;YY13818;YY15401;YY22681;YY25356;YY28739;YY29158;YY29517;YY34021
GO:0008150	biological_process	52	10996	1	1	YY00325;YY01644;YY01740;YY02572;YY02723;YY03776;YY04059;YY04622;YY04624;YY07657;YY07925;YY07959;YY08341;YY08896;YY09399;YY09558;YY09948;YY11176;YY11521;YY11984;YY13077;YY13775;YY13818;YY15401;YY15917;YY16520;YY16529;YY17698;YY18517;YY19020;YY19092;YY20941;YY22681;YY22762;YY25356;YY25895;YY26527;YY28739;YY28999;YY29158;YY29359;YY29517;YY29927;YY30364;YY30439;YY31039;YY31384;YY31859;YY32089;YY34021…

## Sheet: Table S7
Table S7 Endogenous Phytohormone Contents in Three Floral Tissue Samples
Index	Compounds	物质	Class	物质类别	Q1 (Da)	Q3 (Da)	Molecular Weight	Ion mode	Ionization model	Formula	GAM_2H_1	GAM_2H_2	GAM_2H_3	A75female_1	A75female_2	A75female_3	A75male_1	A75male_2	A75male_3	cpd_ID	CAS	kegg_map
12-OH-JA	12-Hydroxyjasmonic acid	12-羟基茉莉酸	JA	茉莉酸	209.2	191.2	226.12051	Positive	[M-H2O+H]+	C12H18O4	N/A	N/A	N/A	30.5601685	44.2259821	32.6552984	N/A	N/A	N/A	-	140631-27-2	-
2CltZ	2-Chloro-trans-zeatin	2-氯反式玉米素	CK	细胞分裂素	254.3	170.2	253.073038	Positive	[M+H]+	C10H12ClN5O	N/A	N/A	N/A	N/A	N/A	N/A	N/A	N/A	N/A	-	29736-30-9	-
2-Coumarate	2-Coumarate	邻羟基肉桂酸	SA	水杨酸	162.8	119	164.047345	Negative	[M-H]-	C9H8O3	N/A	N/A	N/A	N/A	N/A	N/A	N/A	N/A	N/A	C01772	614-60-8	ko00360,ko00999,ko01100,ko01110
2MeScZ	2-Methylthio-cis-zeatin	2-甲硫基顺式玉米素	CK	细胞分裂素	266.154	182.2	265.09973	Positive	[M+H]+	C11H15N5OS	N/A	N/A	N/A	N/A	N/A	N/A	N/A	N/A	N/A	-	52020-11-8	-
2MeScZR	2-Methylthio-cis-zeatin riboside	2-甲硫基顺式玉米素核苷	CK	细胞分裂素	397.974	266.1	397.14199	Positive	[M+H]+	C16H23N5O5S	0.797465447	0.905442217	0.793359133	0.073596671	0.06718417	0.074694275	0.291435972	0.30213684	0.287194428	-	52049-48-6	-
2MeSiP	2-Methylthio-N6-isopentenyladenine	2-甲硫基异戊烯基腺嘌呤	CK	细胞分裂素	250.074	182.1	249.104815	Positive	[M+H]+	C11H15N5S	N/A	N/A	N/A	N/A	N/A	N/A	N/A	N/A	N/A	-	20758-33-2	-
2MeSiPR	2-Methylthio-N6-isopentenyladenosine	2-甲硫基异戊烯基腺嘌呤核苷	CK	细胞分裂素	382.08	250.2	381.147075	Positive	[M+H]+	C16H23N5O4S	N/A	N/A	N/A	N/A	N/A	N/A	N/A	N/A	N/A	-	20859-00-1	-
5DS	5-Deoxystrigol	5-脱氧独脚金醇	SL	独角金内酯	331.116	217.2	330.146725	Positive	[M+H]+	C19H22O5	N/A	N/A	N/A	N/A	N/A	N/A	N/A	N/A	N/A	C18037	151716-18-6	ko00906,ko01110
ABA	Abscisic acid	脱落酸	ABA	脱落酸	263.1	153.1	264.13616	Negative	[M-H]-	C15H20O4	26.7700993	27.5766509	29.5812693	9.49965905	9.76061844	10.0855664	4.09817654	4.42297103	5.79919561	C06082	21293-29-8	ko00906,ko01100,ko01110,ko04075
ABA-ald	Abscisic aldehyde	脱落醛	ABA	脱落酸	249.2	147	248.141245	Positive	[M+H]+	C15H20O3	816.941795	869.620676	884.297601	N/A	N/A	N/A	N/A	N/A	N/A	C13455	41944-86-9	ko00906,ko01100,ko01110
ABA-GE	ABA-glucosyl ester	脱落酸葡萄糖酯	ABA	脱落酸	449.3	287.2	426.188985	Positive	[M+Na]+	C21H30O9	N/A	N/A	N/A	11.438588	13.9185142	9.95282176	N/A	N/A	N/A	-	79199-48-7	-
ACC	1-Aminocyclopropanecarboxylic acid	1-氨基环丙烷羧酸	ETH	乙烯类	102.2	56	101.047679	Positive	[M+H]+	C4H7NO2	N/A	N/A	N/A	9.7462495	9.29581875	12.2196508	15.2271032	12.7597699	10.8573278	C01234	22059-21-8	ko00270,ko01100,ko01110
BAP	6-Benzyladenine	6-苄氨基嘌呤	CK	细胞分裂素	226.051	91.1	225.101445	Positive	[M+H]+	C12H11N5	N/A	N/A	N/A	N/A	N/A	N/A	0.040007667	0.056792891	0.046111438	C11263	1214-39-7	-
BAP7G	N6-Benzyladenine-7-glucoside	6-苄基氨基-7-BETA-D-吡喃葡萄糖基嘌呤	CK	细胞分裂素	388.081	226.2	387.15427	Positive	[M+H]+	C18H21N5O5	N/A	N/A	N/A	N/A	N/A	N/A	N/A	N/A	N/A	-	56159-42-3	-
BAP9G	N6-Benzyladenine-9-glucoside	6-苄氨基-9-(Α-D-吡喃葡萄糖基)呤	CK	细胞分裂素	388.08	226.1	387.15427	Positive	[M+H]+	C18H21N5O5	N/A	N/A	N/A	0.06233935	0.05443874	0.044554405	0.08170058	0.042217999	0.080354915	-	4294-17-1	-
BAPR	6-Benzyladenosine	6-苄基腺苷	CK	细胞分裂素	358.079	226.1	357.143705	Positive	[M+H]+	C17H19N5O4	0.050469535	0.055507862	0.051770898	0.105483755	0.088448464	0.069293951	0.120071488	0.094171358	0.129201099	-	4294-16-0	-
cZ	cis-Zeatin	顺式玉米素	CK	细胞分裂素	220.3	136.1	219.11201	Positive	[M+H]+	C10H13N5O	N/A	N/A	N/A	N/A	N/A	N/A	N/A	N/A	N/A	C15545	32771-64-5	ko00908,ko01100,ko01110
cZ9G	cis-Zeatin-9-glucoside	顺式-玉米素-9-葡糖苷	CK	细胞分裂素	382.099	220.1	381.164835	Positive	[M+H]+	C16H23N5O6	N/A	N/A	N/A	N/A	N/A	N/A	N/A	N/A	N/A	-	169565-72-4	-
cZR	cis-Zeatin riboside	顺式-玉米素-D-核糖甙	CK	细胞分裂素	352.135	220.1	351.15427	Positive	[M+H]+	C15H21N5O5	0.885273506	0.970424528	0.955917183	N/A	N/A	N/A	0.844898467	0.790102733	0.721797136	C16449	15896-46-5	ko00908,ko01110
cZRMP	cis-Zeatin riboside monophosphate	顺式玉米素-糖苷磷酸盐	CK	细胞分裂素	432	220.2	431.120602	Positive	[M+H]+	C15H22N5O8P	8.76745182	9.35923742	8.99094427	1.41544926	0.958426682	1.46969549	2.74129714	2.21783439	3.17967432	-	125225-71-0	-
cZROG	cis-Zeatin-O-glucoside riboside	顺式玉米核苷-O-糖苷	CK	细胞分裂素	514.142	382	513.207095	Positive	[M+H]+	C21H31N5O10	N/A	N/A	N/A	N/A	N/A	N/A	N/A	N/A	N/A	-	125225-72-1	-
DHZ7G	Dihydrozeatin-7-glucoside	双氢玉米素-7-糖苷	CK	细胞分裂素	384.2	222.1	383.180485	Positive	[M+H]+	C16H25N5O6	N/A	N/A	N/A	0.132153229	0.139014197	0.14219935	0.64716121	0.671506061	0.613135178	-	91599-03-0	-
DHZR	Dihydrozeatin ribonucleoside	双氢玉米素核苷	CK	细胞分裂素	353.993	222	353.16992	Positive	[M+H]+	C15H23N5O5	N/A	N/A	N/A	N/A	N/A	N/A	N/A	N/A	N/A	C16447	22663-55-4	ko00908,ko01110
DHZROG	Dihydrozeatin-O-glucoside riboside	双氢玉米核苷-O-糖苷	CK	细胞分裂素	516.128	222.1	515.222745	Positive	[M+H]+	C21H33N5O10	N/A	N/A	N/A	N/A	N/A	N/A	N/A	N/A	N/A	-	62512-95-2	-
DZ	Dihydrozeatin	二氢玉米素	CK	细胞分裂素	222	136.1	221.12766	Positive	[M+H]+	C10H15N5O	N/A	N/A	N/A	N/A	N/A	N/A	N/A	N/A	N/A	C02029	14894-18-9	ko00908,ko01110,ko04075
GA1	Gibberellin A1	赤霉素1	GA	赤霉素	347	259	348.15729	Negative	[M-H]-	C19H24O6	N/A	N/A	N/A	N/A	N/A	N/A	N/A	N/A	N/A	C00859	545-97-1	ko00904,ko01100,ko01110,ko04075
GA12-ald	Gibberellin A12 aldehyde	赤霉素A12醛	GA	赤霉素	315.1	271.1	316.203845	Negative	[M-H]-	C20H28O3	N/A	N/A	N/A	N/A	N/A	N/A	N/A	N/A	N/A	C06093	19436-07-8	ko00904,ko01100,ko01110
GA15	Gibberellin A15	赤霉素15	GA	赤霉素	329.1	131	330.18311	Negative	[M-H]-	C20H26O4	N/A	N/A	N/A	N/A	N/A	N/A	N/A	N/A	N/A	C14162	13744-18-8	-
GA19	Gibberellin A19	赤霉素19	GA	赤霉素	361.2	273.2	362.17294	Negative	[M-H]-	C20H26O6	9.2376679	6.75827437	6.4815209	2.4519655	1.80835473	1.86553593	2.99515126	2.48502157	3.77853639	C02034	6980-44-5	ko00904,ko01100,ko01110
GA20	Gibberellin A20	赤霉素20	GA	赤霉素	331.3	287	332.162375	Negative	[M-H]-	C19H24O5	78.7356434	102.966785	86.9057663	8.96885279	10.278627	9.4182501	115.271239	124.080748	121.622327	C02035	19143-87-4	ko00904,ko01100,ko01110
GA24	Gibberellin A24	赤霉素24	GA	赤霉素	345.1	257.1	346.178025	Negative	[M-H]-	C20H26O5	N/A	N/A	N/A	N/A	N/A	N/A	N/A	N/A	N/A	C11861	19427-32-8	ko00904,ko01100,ko01110
GA29	Gibberellin A29	赤霉素29	GA	赤霉素	347.2	259.1	348.15729	Negative	[M-H]-	C19H24O6	314.335215	338.681211	311.594427	73.9504613	89.8704784	75.8566788	63.0064235	59.3965482	68.9835197	C06096	29774-53-6	ko00904
GA3	Gibberellin A3	赤霉素3	GA	赤霉素	345	239	346.14164	Negative	[M-H]-	C19H22O6	45.4411135	46.2431211	45.2474845	N/A	N/A	N/A	N/A	N/A	N/A	C01699	1977-6-5	ko00904,ko01110
GA34	Gibberellin A34	赤霉素34	GA	赤霉素	347.2	241.3	348.15729	Negative	[M-H]-	C19H24O6	N/A	N/A	N/A	N/A	N/A	N/A	N/A	N/A	N/A	C11868	32630-92-5	ko00904
GA4	Gibberellin A4	赤霉素4	GA	赤霉素	331	212.8	332.162375	Negative	[M-H]-	C19H24O5	N/A	N/A	N/A	N/A	N/A	N/A	N/A	N/A	N/A	C11864	468-44-0	ko00904,ko01100,ko01110,ko04075
GA44	Gibberellin A44	赤霉素44	GA	赤霉素	345.1	301.2	346.178025	Negative	[M-H]-	C20H26O5	N/A	N/A	N/A	N/A	N/A	N/A	N/A	N/A	N/A	C12308	36434-15-8	-
GA5	Gibberellin A5	赤霉素5	GA	赤霉素	329.1	145	330.146725	Negative	[M-H]-	C19H22O5	N/A	N/A	N/A	N/A	N/A	N/A	N/A	N/A	N/A	C11871	561-56-8	ko00904,ko01110
GA51	Gibberellin A51	赤霉素51	GA	赤霉素	331.1	243.2	332.162375	Negative	[M-H]-	C19H24O5	N/A	N/A	N/A	N/A	N/A	N/A	N/A	N/A	N/A	C11865	56978-14-4	ko00904,ko01110
GA53	Gibberellin A53	赤霉素53	GA	赤霉素	347.1	303.1	348.193675	Negative	[M-H]-	C20H28O5	N/A	N/A	N/A	N/A	N/A	N/A	N/A	N/A	N/A	C06094	51576-08-0	ko00904,ko01100,ko01110
GA6	Gibberellin A6	赤霉素6	GA	赤霉素	345.2	257.1	346.14164	Negative	[M-H]-	C19H22O6	N/A	N/A	N/A	N/A	N/A	N/A	N/A	N/A	N/A	C11856	19147-78-5	-
GA7	Gibberellin A7	赤霉素7	GA	赤霉素	329.2	223	330.146725	Negative	[M-H]-	C19H22O5	N/A	N/A	N/A	N/A	N/A	N/A	N/A	N/A	N/A	C11867	510-75-8	ko00904,ko01110
GA8	Gibberellin A8	赤霉素8	GA	赤霉素	363.1	275.2	364.152205	Negative	[M-H]-	C19H24O7	4.54779054	5.02961871	4.63751935	N/A	N/A	N/A	N/A	N/A	N/A	C03579	7044-72-6	ko00904
GA9	Gibberellin A9	赤霉素9	GA	赤霉素	315.1	270.9	316.16746	Negative	[M-H]-	C19H24O4	N/A	N/A	N/A	1.04479743	1.12452159	1.09876979	N/A	N/A	N/A	C11863	427-77-0	ko00904,ko01100,ko01110
H2JA	Dihydrojasmonic acid	二氢茉莉酸	JA	茉莉酸	211.1	59	212.141245	Negative	[M-H]-	C12H20O3	N/A	N/A	N/A	N/A	N/A	N/A	N/A	N/A	N/A	-	3572-64-3	-
IA	3-Indoleacrylic acid	吲哚-3-丙烯酸	Auxin	生长素	188.061	170.1	187.063329	Positive	[M+H]+	C11H9NO2	7.1883395	6.86173349	7.55998452	6.29604894	6.44253209	9.47019894	2.7261293	2.83866858	2.45181479	-	1204-06-4	-
IAA	Indole-3-acetic acid	吲哚-3-乙酸	Auxin	生长素	176.1	130.1	175.063329	Positive	[M+H]+	C10H9NO2	30.8573097	32.0155267	31.1248065	1.61403931	1.64131855	1.94739748	30.046208	30.2800493	30.2279772	C00954	87-51-4	ko00380,ko01100,ko04075
IAA-Ala	N-(3-Indolylacetyl)-L-alanine	N-(3-吲哚乙酰基)-L-丙氨酸	Auxin	生长素	247.054	130.1	246.100443	Positive	[M+H]+	C13H14N2O3	4.48394004	4.49459513	4.4557856	N/A	N/A	N/A	N/A	N/A	N/A	-	57105-39-2	-
IAA-Asp	Indole-3-acetyl-L-aspartic acid	吲哚乙酸-天冬氨酸	Auxin	生长素	288.929	131.9	290.090273	Negative	[M-H]-	C14H14N2O5	216.805529	259.292453	209.047988	1.08478941	1.32866394	1.21026391	215.978036	209.702075	209.62527	-	2456-73-7	-
IAA-Glc	1-O-indol-3-ylacetylglucose	1-O-吲哚-3-基乙酰基葡萄糖	Auxin	生长素	360.1	198.2	337.116154	Positive	[M+Na]+	C16H19NO7	222.174421	160.251376	168.114745	N/A	N/A	N/A	N/A	N/A	N/A	-	19817-95-9	-
IAA-Glu	Indole-3-acetyl glutamic acid	吲哚乙酸-谷氨酸	Auxin	生长素	302.97	145.9	304.105923	Negative	[M-H]-	C15H16N2O5	22.2820712	23.7891116	22.9634288	N/A	N/A	N/A	10.4746581	12.0985001	11.0123798	-	57105-48-3	-
IAA-Glu-diMe	Indole-3-acetyl-L-glutamic acid dimethyl ester	吲哚乙酸-谷氨酸二甲酯	Auxin	生长素	330.958	115.8	332.137223	Negative	[M-H]-	C17H20N2O5	N/A	N/A	N/A	N/A	N/A	N/A	N/A	N/A	N/A	-	-	-
IAA-Gly	Indole-3-acetyl glycine	吲哚乙酸-甘氨酸	Auxin	生长素	233.056	130.1	232.084793	Positive	[M+H]+	C12H12N2O3	N/A	N/A	N/A	N/A	N/A	N/A	N/A	N/A	N/A	-	13113-08-1	-
IAA-Leu	N-(3-Indolylacetyl)-L-leucine	吲哚乙酸-亮氨酸	Auxin	生长素	289.195	130	288.147393	Positive	[M+H]+	C16H20N2O3	N/A	N/A	N/A	N/A	N/A	N/A	N/A	N/A	N/A	-	36838-63-8	-
IAA-Leu-Me	Indole-3-acetyl-L-leucine methyl ester	吲哚乙酸-亮氨酸甲酯	Auxin	生长素	302.9	130.1	302.163043	Positive	[M+H]+	C17H22N2O3	N/A	N/A	N/A	N/A	N/A	N/A	N/A	N/A	N/A	-	30372-97-3	-
IAA-Phe	N-(3-Indolylacetyl)-L-phenylalanine	N-(3-吲哚乙酰基)-L-苯丙氨酸	Auxin	生长素	321.025	164.1	322.131743	Negative	[M-H]-	C19H18N2O3	N/A	N/A	N/A	N/A	N/A	N/A	N/A	N/A	N/A	-	57105-50-7	-
IAA-Phe-Me	Indole-3-acetyl-L-phenylalanne methyle ester	吲哚乙酸-苯丙氨酸甲酯	Auxin	生长素	337.01	130.2	336.147393	Positive	[M+H]+	C20H20N2O3	N/A	N/A	N/A	N/A	N/A	N/A	N/A	N/A	N/A	-	1060809-98-4	-
IAA-Trp	Indole-3-acetyl-L-tryptophan	吲哚乙酸-色氨酸	Auxin	生长素	360.007	203	361.142642	Negative	[M-H]-	C21H19N3O3	N/A	N/A	N/A	N/A	N/A	N/A	N/A	N/A	N/A	-	57105-53-0	-
IAA-Val	N-(3-Indolylacetyl)-L-valine	吲哚乙酸-缬氨酸	Auxin	生长素	275.134	130	274.131743	Positive	[M+H]+	C15H18N2O3	N/A	N/A	N/A	0.26638588	0.249943602	0.274849777	N/A	N/A	N/A	-	57105-42-7	-
IAA-Val-Me	Indole-3-acetyl-L-valine methyl ester	吲哚乙酸-缬氨酸甲酯	Auxin	生长素	289.208	130.1	288.147393	Positive	[M+H]+	C16H20N2O3	N/A	N/A	N/A	N/A	N/A	N/A	N/A	N/A	N/A	-	1308991-15-2	-
IAM	3-Indole acetamide	3-吲哚乙酰胺	Auxin	生长素	175.072	130.1	174.079313	Positive	[M+H]+	C10H10N2O	N/A	N/A	N/A	N/A	N/A	N/A	N/A	N/A	N/A	C02693	879-37-8	ko00380,ko01100
IAN	3-Indoleacetonitrile	吲哚-3-乙腈	Auxin	生长素	157.037	130.1	156.068748	Positive	[M+H]+	C10H8N2	N/A	N/A	N/A	2.62870036	3.24336834	2.42419813	3.84334853	3.56542018	3.88671768	-	771-51-7	-
IBA	Indole-3-butyric acid	吲哚-3-丁酸	Auxin	生长素	204.3	130.2	203.094629	Positive	[M+H]+	C12H13NO2	N/A	N/A	N/A	N/A	N/A	N/A	N/A	N/A	N/A	C11284	133-32-4	-
ICA	Indole-3-carboxylic acid	吲哚-3-甲酸	Auxin	生长素	160	116.1	161.047679	Negative	[M-H]-	C9H7NO2	1.65058595	1.64062107	1.72316176	1.09676695	1.27243096	0.956660577	1.51554082	1.61445654	1.67512066	C19837	771-50-6	-
ICAld	Indole-3-carboxaldehyde	吲哚-3-甲醛	Auxin	生长素	146.1	91	145.052764	Positive	[M+H]+	C9H7NO	N/A	N/A	N/A	1.3052507	0.940340335	0.973095818	1.86733112	1.94789398	1.98822837	C08493	487-89-8	-
ILA	Indole-3-lactic acid	吲哚-3-乳酸	Auxin	生长素	203.95	158	205.073894	Negative	[M-H]-	C11H11NO3	3.28867043	3.49536164	3.91724071	N/A	N/A	N/A	N/A	N/A	N/A	-	1821-52-9	-
Indole	Indole	吲哚	Auxin	生长素	118.1	91	117.057849	Positive	[M+H]+	C8H7N	3888.8067	3989.95676	4068.26625	1114.97593	1253.06107	1089.22046	1735.49316	1689.28498	1809.44281	C00463	120-72-9	ko00380,ko00400,ko00999,ko01100,ko01110
IP	N6-isopentenyladenine	N6-异戊烯腺嘌呤	CK	细胞分裂素	204.3	136	203.117095	Positive	[M+H]+	C10H13N5	0.111273895	0.106213247	0.103169311	0.086941035	0.065549981	0.062018067	0.112559262	0.072518389	0.080895821	-	2365-40-4	-
iP7G	N6-Isopentenyl-adenine-7-glucoside	异戊烯腺嘌呤-7-葡糖苷	CK	细胞分裂素	366.107	204.2	365.16992	Positive	[M+H]+	C16H23N5O5	17.3148141	19.0446934	17.5228328	8.86064982	9.24906651	8.25341048	16.0529838	15.2677419	15.8489504	-	59384-58-6	-
iP9G	N6-Isopentenyl-adenine-9-glucoside	异戊烯腺嘌呤-9-葡糖苷	CK	细胞分裂素	366.113	204.1	365.16992	Positive	[M+H]+	C16H23N5O5	N/A	N/A	N/A	N/A	N/A	N/A	N/A	N/A	N/A	-	83087-94-9	-
IPA	3-Indolepropionic acid	3-吲哚丙酸	Auxin	生长素	190	130	189.078979	Positive	[M+H]+	C11H11NO2	10.5033872	10.6019064	10.2569853	N/A	N/A	N/A	N/A	N/A	N/A	-	830-96-6	-
IPR	N6-isopentenyladenosine	异戊烯腺嘌呤核苷	CK	细胞分裂素	336.2	204.2	335.159355	Positive	[M+H]+	C15H21N5O4	1.02608332	1.0746364	0.910907508	0.266115122	0.258232205	0.168868656	0.968257356	0.970022601	0.996649009	C04432	7724-76-7	ko00908,ko01100,ko01110
iPRMP	N-6-iso-pentenyladenosine-5'-monophosphate	N-6-异戊烯基)腺苷 5'-单磷酸酯	CK	细胞分裂素	416	204.1	415.125687	Positive	[M+H]+	C15H22N5O7P	7.74588281	6.64080189	6.97972136	1.8247513	1.72819525	1.50412505	5.73675922	6.27131703	6.16066314	-	20268-93-3	-
JA	Jasmonic acid	茉莉酸	JA	茉莉酸	209.1	58.8	210.125595	Negative	[M-H]-	C12H18O3	420.369866	442.995283	423.469427	626.853189	651.328277	580.814048	59.7262743	57.4588042	54.1616637	C08491	3572-66-5	ko00592,ko01100,ko01110,ko04075
JA-ACC	Jasmonate-1-aminocyclopropane-1-carboxylic acid	茉莉酸-1-氨基-环丙烷羧酸	JA	茉莉酸	294.1	151.1	292.154884	Positive	[M+H]+	C16H22NO4-	N/A	N/A	N/A	1.85765945	1.86028588	1.86640073	N/A	N/A	N/A	-	-	-
JA-ILE	Jasmonoyl-L-isoleucine	茉莉酸-异亮氨酸	JA	茉莉酸	322.4	129.7	323.209659	Negative	[M-H]-	C18H29NO4	509.951333	520.797956	483.397833	171.221019	187.341696	132.727974	72.5335682	71.7797411	74.3402001	C18699	120330-93-0	ko04075
JA-Phe	N-[(-)-Jasmonoyl]-(l)-phenalanine	茉莉酸-苯丙氨酸	JA	茉莉酸	358.169	120.2	357.194009	Positive	[M+H]+	C21H27NO4	4.91750049	5.04424135	4.08920279	1.64093462	2.01069623	1.33355055	1.35224202	1.2581878	1.39073769	-	120303-53-9	-
JA-Val	N-[(-)-Jasmonoyl]-(L)-valine	茉莉酸-缬氨酸	JA	茉莉酸	308.049	116	309.194009	Negative	[M-H]-	C17H27NO4	3.47276621	2.9682783	2.84458204	2.4514641	2.93191365	2.31914332	1.86548902	1.97093076	1.89361978	-	120303-51-7	-
K	Kinetin	6-糠氨基嘌呤	CK	细胞分裂素	216.042	81	215.08071	Positive	[M+H]+	C10H9N5O	N/A	N/A	N/A	N/A	N/A	N/A	N/A	N/A	N/A	C08272	525-79-1	-
K9G	Kinetin-9-glucoside	呋喃甲基腺嘌呤-9-葡萄糖苷	CK	细胞分裂素	378.163	216.1	377.133535	Positive	[M+H]+	C16H19N5O6	0.519077282	0.451690252	0.390744969	0.789831528	0.687911319	0.682174178	0.249560713	0.217859051	0.194959584	-	98177-43-6	-
KR	Kinetin riboside	激动素核苷	CK	细胞分裂素	348.067	216.2	347.12297	Positive	[M+H]+	C15H17N5O5	N/A	N/A	N/A	0.235270758	0.282537923	0.241559074	0.309119354	0.279950688	0.364492839	-	4338-47-0	-
MEIAA	Methyl indole-3-acetate	吲哚-3-乙酸甲酯	Auxin	生长素	190.171	130	189.078979	Positive	[M+H]+	C11H11NO2	3.00796185	2.94732704	3.04551084	0.422188127	0.482946324	0.409013398	3.85230004	3.8160263	3.78028252	-	1912-33-0	-
MEJA	Methyl jasmonate	茉莉酸甲酯	JA	茉莉酸	225.2	151.2	224.141245	Positive	[M+H]+	C13H20O3	3.61802609	3.08427673	3.18587461	6.48138789	8.9525282	4.6138043	6.12708247	6.75502363	5.04188738	C11512	39924-52-2	ko00592,ko01110
MeSAG	2-Methoxycarbonylphenyl beta-D-glucopyranoside	水杨酸甲酯O-β-葡萄糖苷	SA	水杨酸	337.1	337.1	314.10017	Positive	[M+Na]+	C14H18O8	120.780806	184.434748	174.325464	29.4191737	32.9896927	28.910678	33.0441359	37.5722211	33.9593879	-	10019-60-0	-
MLT	Melatonine	褪黑素	MLT	褪黑素	233.1	174.1	232.121178	Positive	[M+H]+	C13H16N2O2	N/A	N/A	N/A	N/A	N/A	N/A	N/A	N/A	N/A	C01598	73-31-4	ko00380,ko01100,ko01110
mT	meta-Topolin	3-[(9H-嘌呤-6-基氨基)甲基]苯酚	CK	细胞分裂素	242.07	107.1	241.09636	Positive	[M+H]+	C12H11N5O	N/A	N/A	N/A	N/A	N/A	N/A	N/A	N/A	N/A	-	75737-38-1	-
mT9G	meta-Topolin-9-glucoside	3-[[(9-BETA-D-吡喃葡萄糖基-9H-嘌呤-6-基)氨基]甲基]苯酚	CK	细胞分裂素	404.063	242.3	403.149185	Positive	[M+H]+	C18H21N5O6	N/A	N/A	N/A	N/A	N/A	N/A	N/A	N/A	N/A	-	179528-30-4	-
mTR	meta-Topolin riboside	N-(3-羟基苄基)腺苷	CK	细胞分裂素	374.09	242.1	373.13862	Positive	[M+H]+	C17H19N5O5	0.088598793	0.083545008	0.092469234	N/A	N/A	N/A	N/A	N/A	N/A	-	110505-76-5	-
OPC-4	3-oxo-2-(2-(Z)-Pentenyl) cyclopentane-1-butyric acid	氧化戊烯基环戊烷丁酸	JA	茉莉酸	239.136	221.3	238.156895	Positive	[M+H]+	C14H22O3	N/A	N/A	N/A	106.204172	107.182808	87.3258222	N/A	N/A	N/A	-	136845-17-5	-
OPC-6	3-oxo-2-(2-(Z)-Pentenyl)cyclopentane-1-hexanoic acid	氧化戊烯基环戊烷己酸	JA	茉莉酸	267.2	249.2	266.188195	Positive	[M+H]+	C16H26O3	422.005061	480.951258	406.398994	112.643402	124.155581	95.7375152	N/A	N/A	N/A	-	136768-22-4	-
OPDA	cis(+)-12-Oxophytodienoic acid	12-氧-植物-二烯酸	JA	茉莉酸	293.1	275.2	292.203845	Positive	[M+H]+	C18H28O3	254.734281	269.463443	224.539474	79.1066988	87.2996888	64.6335769	16.179051	15.8785905	17.5217971	-	5074224-79-7	-
oT	ortho-Topolin	6-(2-羟基苄基氨基)嘌呤	CK	细胞分裂素	242.067	136.1	241.09636	Positive	[M+H]+	C12H11N5O	N/A	N/A	N/A	N/A	N/A	N/A	N/A	N/A	N/A	-	20366-83-0	-
oT9G	ortho-Topolin-9-glucoside	2-[[(9-BETA-D-吡喃葡萄糖基-9H-嘌呤-6-基)氨基]甲基]苯酚	CK	细胞分裂素	404.011	136.2	403.149185	Positive	[M+H]+	C18H21N5O6	N/A	N/A	N/A	N/A	N/A	N/A	N/A	N/A	N/A	-	160299-96-7	-
oTR	ortho-Topolin riboside	6-(2-羟基苄基)氨基嘌呤核糖甙	CK	细胞分裂素	374.065	136	373.13862	Positive	[M+H]+	C17H19N5O5	N/A	N/A	N/A	0.125193943	0.129824582	0.143278116	N/A	N/A	N/A	-	50868-58-1	-
OxIAA	2-oxindole-3-acetic acid	氧化吲哚乙酸	Auxin	生长素	192.14	146.1	191.058244	Positive	[M+H]+	C10H9NO3	92.5972357	99.821934	99.0009675	8.63630164	9.06197977	9.32237109	24.0946954	24.7639203	26.1952129	-	2971-31-5	-
Phe	L-Phenylalanine	L-苯丙氨酸	SA	水杨酸	166.1	149.1	165.078979	Positive	[M+H]+	C9H11NO2	18220.3621	19346.5802	19498.2585	5873.34537	6189.96499	6247.36094	6505.42893	6624.30655	6924.97548	C00079	63-91-2	ko00360,ko00400,ko00460,ko00470,ko00940,ko00960,ko00966,ko00970,ko00996,ko00999,ko01100,ko01110,ko01210,ko01230,ko02010
pT	para-Topolin	4-[(9H-嘌呤-6-基氨基)甲基]苯酚	CK	细胞分裂素	242.104	136.2	241.09636	Positive	[M+H]+	C12H11N5O	2.00258906	2.29034984	1.91029412	N/A	N/A	N/A	N/A	N/A	N/A	-	80054-30-4	-
pT9G	4-[[(9-beta-D-Glucopyranosyl-9H-purin-6-yl)amino]methyl]phenol	4-[[(9-BETA-D-吡喃葡萄糖基-9H-嘌呤-6-基)氨基]甲基]苯酚	CK	细胞分裂素	404.075	242.1	403.149185	Positive	[M+H]+	C18H21N5O6	N/A	N/A	N/A	0.206486161	0.229986387	0.22954933	0.339933692	0.292346415	0.339011183	-	1046433-04-8	-
pTR	para-Topolin riboside	N-(4-甲氧基苄基)-腺苷	CK	细胞分裂素	374.066	242.2	373.13862	Positive	[M+H]+	C17H19N5O5	N/A	N/A	N/A	0.343180907	0.183891093	0.22272635	0.229088272	0.19496014	0.207875221	-	23666-24-2	-
SA	Salicylic acid	水杨酸	SA	水杨酸	137	93	138.031695	Negative	[M-H]-	C7H6O3	57.1716955	59.3691038	65.5205108	16.8056358	18.1222482	18.4878603	70.8375466	75.3297719	82.3719835	C00805	69-72-7	ko00996,ko01100,ko01110,ko04075
SAG	Salicylic acid 2-O-β-glucoside	水杨酸-2-O-β-葡萄糖苷	SA	水杨酸	299.2	137	300.08452	Negative	[M-H]-	C13H16O8	5319.38875	4575.41274	6412.36455	91.6616526	107.989498	77.6682907	2579.07169	2542.20259	2767.15715	-	10366-91-3	-
ST	（±）Strigol	独脚金醇	SL	独角金内酯	347.4	96.9	346.14164	Positive	[M+H]+	C19H22O6	N/A	N/A	N/A	N/A	N/A	N/A	N/A	N/A	N/A	C09190	51820-11-2	ko00906,ko01110
t-CA	trans-Cinnamic acid	肉桂酸	SA	水杨酸	146.8	77.1	148.05243	Negative	[M-H]-	C9H8O2	N/A	N/A	N/A	N/A	N/A	N/A	N/A	N/A	N/A	C00423	140-10-3	ko00130,ko00360,ko00940,ko00996,ko00999,ko01100,ko01110
TRA	Tryptamine	色胺	Auxin	生长素	161.102	144.1	160.100048	Positive	[M+H]+	C10H12N2	647.284407	735.139544	686.875	191.30726	210.548425	213.112058	1505.2901	1704.71954	1716.14479	C00398	61-54-1	ko00380,ko01100,ko01110
TRP	L-tryptophan	L-色氨酸	Auxin	生长素	205.063	188.1	204.089878	Positive	[M+H]+	C11H12N2O2	12908.1565	13590.4481	14615.3638	6254.45247	6581.5247	6322.22899	12996.0008	12864.4956	12137.8066	C00078	73-22-3	ko00260,ko00380,ko00400,ko00966,ko00970,ko00996,ko00999,ko01100,ko01110,ko01210,ko01230,ko01240
tZ	trans-Zeatin	反式玉米素	CK	细胞分裂素	220.2	136.1	219.11201	Positive	[M+H]+	C10H13N5O	3.24923107	2.88647799	3.38397833	2.08634176	2.79984442	2.15968331	1.07901368	1.11308609	1.12000981	C00371	1637-39-4	ko00908,ko01100,ko01110,ko04075
tZ9G	trans-Zeatin-9-glucoside	反式玉米素-9-糖苷	CK	细胞分裂素	382	220.1	381.164835	Positive	[M+H]+	C16H23N5O6	N/A	N/A	N/A	N/A	N/A	N/A	9.57447161	9.74721594	8.09954875	-	51255-96-0	-
tZOG	trans-Zeatin-O-glucoside	反式-玉米素-9-Β-葡萄糖苷	CK	细胞分裂素	382.088	220.2	381.164835	Positive	[M+H]+	C16H23N5O6	435.394199	479.844733	504.727167	252.841957	264.342668	288.357694	19.2388313	18.856503	17.8196979	C03423	56329-06-7	ko00908,ko01110
tZR	trans-Zeatin riboside	玉米素核苷	CK	细胞分裂素	352.2	219.9	351.15427	Positive	[M+H]+	C15H21N5O5	4.17948219	3.11764937	4.24278251	1.43894705	1.47437767	1.50579984	2.03575839	1.91023218	1.92454581	C16431	6025-53-2	ko00908,ko01110
tZRMP	9-Ribosyl-trans-zeatin 5'-monophosphate	反式玉米素-9-糖苷-5'-单磷酸盐	CK	细胞分裂素	432	220.1	431.120602	Positive	[M+H]+	C15H22N5O8P	66.3032899	59.0778302	60.9947755	14.3083835	14.7961494	14.4152456	15.6010982	14.973269	16.2365313	-	25615-16-1	-
product	unit
hormones	ng/g
